# Supplementary material for: Comparative genomics of eukaryotic small nucleolar RNAs reveals deep evolutionary ancestry amidst ongoing intragenomic mobility
Source: BMC Evol Biol. 2012 Sep 15;12:183. doi: 10.1186/1471-2148-12-183 (PMC3511168; doi:10.1186/1471-2148-12-183)
Supplement: Additional file 3 — Table listing snoRNA-containing genes traceable to LECA on distribution. [file 1471-2148-12-183-S3.xls]

## Sheet: Sheet1
Additional data file 2. SnoRNA-containing genes traceable to LECA on distribution.
Homo sapiens		Oryza sativa	Xenopus tropicalis	Ostreococcus lucimarinus	Chlamydomonas reinhardtii	Arabidopsis thaliana	Trypanosoma brucei	Thalassiosira pseudonana	Physcomitrella patens	Monosiga brevicollis	Entamoeba histolytica	Cryptococcus neoformans	Drosophila melanogaster	Mus musculus	Phaeodactylum tricornutum	Theileria annulata	Neurospora crassa	Dictyostelium discoideum	Pan troglodytes	Plasmodium falciparum		Saccharomyces cerevisiae	Plasmodium vivax	Schizosaccharomyces pombe	Debaryomyces hansenii	Tetrahymena thermophila	Pongo pygmaeus	Caenorhabditis elegans	Aspergillus nidulans	Toxoplasma gondii	Populus trichocarpa	Ciona savignyi	Giardia lamblia	Danio rerio	Anolis carolinensis	Macaca mulatta	Vitis vinifera	Ustilago maydis	Gallus gallus	Monodelphis domestica	Ornithorhynchus anatinus	Naegleria gruberi	Anopheles gambiae	Leishmania major	Trichomonas vaginalis
ENSG00000226916	WD repeat domain 46 [Source:HGNC Symbol;Acc:13923]		ENSXETG00000010783	OSTLU_40396	CHLREDRAFT_144515		Tb927.8.2600	THAPSDRAFT_38662		MONBRDRAFT_17530	EHI_027730	CNB00540				TA18565									DEHA0B10747g	TTHERM_00190620	ENSPPYG00000017375			TGME49_068640			GL50803_15513					UM00178.1				NAEGRDRAFT_81302		LmjF23.0620	TVAG_301400
ENSG00000204221	WD repeat domain 46 [Source:HGNC Symbol;Acc:13923]		ENSXETG00000010783	OSTLU_40396	CHLREDRAFT_144515		Tb927.8.2600	THAPSDRAFT_38662		MONBRDRAFT_17530	EHI_027730	CNB00540				TA18565									DEHA0B10747g	TTHERM_00190620	ENSPPYG00000017376			TGME49_068640			GL50803_15513					UM00178.1				NAEGRDRAFT_81302		LmjF23.0620	TVAG_301400
ENSG00000160072	ATPase family; AAA domain containing 3B [Source:HGNC Symbol;Acc:24007]	LOC_Os02g47760	ENSXETG00000012959			AT4G36580-TAIR-G			estExt_gwp_gw1.C_1160047				FBgn0040237	ENSMUSG00000029036	Phatr44478				ENSPTRG00000000031				PVX_087895				ENSPPYG00000002003	F54B3.3			POPUTRICG103028	ENSCSAVG00000008299			ENSACAG00000010196	ENSMMUG00000000961	GSVIVG00024407001		ENSGALG00000001515	ENSMODG00000006603	ENSOANG00000009312		AGAP001792
ENSG00000215915	ATPase family; AAA domain containing 3C [Source:HGNC Symbol;Acc:32151]	LOC_Os02g47760	ENSXETG00000012959			AT4G36580-TAIR-G							FBgn0040237	ENSMUSG00000029036	Phatr44478				ENSPTRG00000000031				PVX_087895				ENSPPYG00000002002	F54B3.3				ENSCSAVG00000008299			ENSACAG00000010196	ENSMMUG00000004176	GSVIVG00024407001		ENSGALG00000001515	ENSMODG00000006603	ENSOANG00000009312		AGAP001792
ENSG00000197785	ATPase family; AAA domain containing 3A [Source:HGNC Symbol;Acc:25567]	LOC_Os02g47760	ENSXETG00000012959	OSTLU_16611		AT4G36580-TAIR-G		THAPSDRAFT_21258		MONBRDRAFT_33397			FBgn0040237	ENSMUSG00000029036	Phatr44478	TA17835			ENSPTRG00000034172				PVX_087895				ENSPPYG00000002002	F54B3.3		TGME49_034420		ENSCSAVG00000008299			ENSACAG00000010196	ENSMMUG00000004176	GSVIVG00024407001		ENSGALG00000001515	ENSMODG00000006603	ENSOANG00000009312		AGAP001792
ENSG00000167526	ribosomal protein L13 [Source:HGNC Symbol;Acc:10303]	LOC_Os03g37970	ENSXETG00000019835	OSTLU_15603	CHLREDRAFT_129809	AT3G49010-TAIR-G	Tb927.3.3310	THAPSDRAFT_22476			EHI_187150	CNM01020	FBgn0011272	ENSMUSG00000059835	Phatr15619	TA19380	EFNCRG00000005608	DDB_G0291870	ENSPTRG00000008480	PF08_0075		YDL082W	PVX_123070	SPAC664.05	DEHA0D09306g	TTHERM_00578640		C32E8.2	CADANIAG00000473	TGME49_063050		ENSCSAVG00000007075	GL50803_14622	ENSDARG00000030585	ENSACAG00000017072	ENSMMUG00000017928	GSVIVG00030767001	UM02924.1	ENSGALG00000006179	ENSMODG00000003663	ENSOANG00000006729	NAEGRDRAFT_35692	AGAP001805	LmjF29.2470	TVAG_182520
ENSG00000171612	solute carrier family 25; member 33 [Source:HGNC Symbol;Acc:29681]	LOC_Os05g28870			CHLREDRAFT_122344	AT1G25380-TAIR-G	Tb927.5.1550					CND04080	FBgn0031359	ENSMUSG00000028982	Phatr23053		EFNCRG00000008125	DDB_G0290669	ENSPTRG00000000115			YIL006W		SPAC688.09			ENSPPYG00000001912	T09F3.2	CADANIAG00006070					ENSDARG00000039931	ENSACAG00000009183	ENSMMUG00000001958	GSVIVG00028063001		ENSGALG00000002519	ENSMODG00000003059	ENSOANG00000008171		AGAP009333	LmjF15.0120
ENSG00000198793	mechanistic target of rapamycin (serine/threonine kinase) [Source:HGNC Symbol;Acc:3942]	LOC_Os05g14550	ENSXETG00000006322	OSTLU_19336	CHLREDRAFT_176480	AT1G50030-TAIR-G	Tb10.6k15.2060	THAPSDRAFT_29771	estExt_fgenesh1_pg.C_4480004	MONBRDRAFT_16665	EHI_169320	CNF03740	FBgn0021796	ENSMUSG00000028991	Phatr21660		EFNCRG00000005523	DDB_G0281569	ENSPTRG00000000142			YJR066W		SPBC216.07c	DEHA0F24882g	TTHERM_00147600	ENSPPYG00000017475	B0261.2	CADANIAG00007036		POPUTRICG109957	ENSCSAVG00000001147	GL50803_35180	ENSDARG00000053196	ENSACAG00000016444	ENSMMUG00000019325	GSVIVG00037040001	UM03216.1	ENSGALG00000003339	ENSMODG00000011138	ENSOANG00000013323	NAEGRDRAFT_80599	AGAP007873	LmjF36.6320	TVAG_235060
ENSG00000120948	TAR DNA binding protein [Source:HGNC Symbol;Acc:11571]	LOC_Os01g71770	ENSXETG00000006317			AT4G36960-TAIR-G							FBgn0025790	ENSMUSG00000041459					ENSPTRG00000000136	PF11_0083			PVX_091030				ENSPPYG00000016872	F44G4.4				ENSCSAVG00000008831		ENSDARG00000040031	ENSACAG00000011709	ENSMMUG00000009462	GSVIVG00022126001		ENSGALG00000002906	ENSMODG00000011233	ENSOANG00000013320		AGAP003497
ENSG00000142599	arginine-glutamic acid dipeptide (RE) repeats [Source:HGNC Symbol;Acc:9965]	LOC_Os09g07940	ENSXETG00000014887										FBgn0052656	ENSMUSG00000039852			EFNCRG00000007017	DDB_G0281723	ENSPTRG00000000106					SPAC23A1.17			ENSPPYG00000001921		CADANIAG00005410			ENSCSAVG00000001891		ENSDARG00000075670	ENSACAG00000008679	ENSMMUG00000021399			ENSGALG00000002232	ENSMODG00000015311	ENSOANG00000004032		AGAP000892
ENSG00000116649	spermidine synthase [Source:HGNC Symbol;Acc:11296]	LOC_Os06g33710	ENSXETG00000028025	OSTLU_26437	CHLREDRAFT_206050	AT5G53120-TAIR-G	Tb09.v1.0380	THAPSDRAFT_30691	estExt_Genewise1.C_70062	MONBRDRAFT_23668			FBgn0037723	ENSMUSG00000006442	Phatr13386		EFNCRG00000006594	DDB_G0268630	ENSPTRG00000000138	PF11_0301		YLR146C	PVX_092065	SPBC12C2.07c	DEHA0D11418g		ENSPPYG00000001892	Y46G5A.19	CADANIAG00001983		POPUTRICG118494	ENSCSAVG00000003884		ENSDARG00000055760	ENSACAG00000000229	ENSMMUG00000019321	GSVIVG00007787001		ENSGALG00000003039	ENSMODG00000011202		NAEGRDRAFT_55563	AGAP011126	L3291.03
ENSG00000149016	terminal uridylyl transferase 1; U6 snRNA-specific [Source:HGNC Symbol;Acc:26184]	LOC_Os10g11034	ENSXETG00000005640	OSTLU_15196		AT2G45620-TAIR-G	Tb11.01.4750			MONBRDRAFT_38106		CNA04050		ENSMUSG00000071645	Phatr49177	TA08705	EFNCRG00000001002	DDB_G0271962	ENSPTRG00000003770	PFL1585c			PVX_100595	SPAC17H9.01	DEHA0D17369g	TTHERM_00402120	ENSPPYG00000003162	K05C4.4	CADANIAG00000884	TGME49_100140			GL50803_12102	ENSDARG00000057321	ENSACAG00000000829	ENSMMUG00000006595	GSVIVG00027570001	UM02442.1		ENSMODG00000007710	ENSOANG00000012458			LmjF09.0970
ENSG00000065526	spen homolog; transcriptional regulator (Drosophila) [Source:HGNC Symbol;Acc:17575]		ENSXETG00000024992	OSTLU_7923									FBgn0016977	ENSMUSG00000040761					ENSPTRG00000000210								ENSPPYG00000001834							ENSDARG00000074332	ENSACAG00000013761	ENSMMUG00000008026			ENSGALG00000003662	ENSMODG00000003411	ENSOANG00000004165		AGAP009990
ENSG00000182512	glutaredoxin 5 [Source:HGNC Symbol;Acc:20134]	LOC_Os12g07650	ENSXETG00000025901	OSTLU_8492	CHLREDRAFT_194929	AT2G38270-TAIR-G	Tb10.406.0490	THAPSDRAFT_23837	e_gw1.6.252.1	MONBRDRAFT_22253		CNB04720	FBgn0030584	ENSMUSG00000021102	Phatr9035		EFNCRG00000003761	DDB_G0274657	ENSPTRG00000018366	PF07_0036		YPL059W	PVX_087990	SPAPB2B4.02			ENSPPYG00000006116	Y49E10.2	CADANIAG00006161	TGME49_068730	POPUTRICG138054	ENSCSAVG00000002109		ENSDARG00000043665	ENSACAG00000014188	ENSMMUG00000017079	GSVIVG00032936001	UM02867.1	ENSGALG00000011079	ENSMODG00000012658		NAEGRDRAFT_29135	AGAP002500	LmjF01.0110
ENSG00000116138	DnaJ (Hsp40) homolog; subfamily C; member 16 [Source:HGNC Symbol;Acc:29157]	LOC_Os03g18200	ENSXETG00000006830	OSTLU_14554		AT3G08970-TAIR-G							FBgn0058178	ENSMUSG00000040697					ENSPTRG00000000201	MAL13P1.277			PVX_114815				ENSPPYG00000001843	C56C10.13				ENSCSAVG00000008354		ENSDARG00000059699		ENSMMUG00000032244	GSVIVG00024914001		ENSGALG00000013677	ENSMODG00000003563	ENSOANG00000011772		AGAP001070		TVAG_189840
ENSG00000205141		LOC_Os04g01740	ENSXETG00000005359			AT5G52640-TAIR-G							FBgn0039562	ENSMUSG00000020048	Phatr16786		EFNCRG00000003885	DDB_G0280057	ENSPTRG00000030201	PF07_0029		YPL240C	PVX_087950	SPAC926.04c			ENSPPYG00000001161	T05E11.3	CADANIAG00004329			ENSCSAVG00000010760		ENSDARG00000003570	ENSACAG00000016190		GSVIVG00016041001		ENSGALG00000012726	ENSMODG00000002234	ENSOANG00000005554		AGAP001424
ENSG00000075151	eukaryotic translation initiation factor 4 gamma; 3 [Source:HGNC Symbol;Acc:3298]	LOC_Os06g32860	ENSXETG00000009483			AT1G62410-TAIR-G						CNA03900	FBgn0260634	ENSMUSG00000028760	Phatr47943		EFNCRG00000007466	DDB_G0275395	ENSPTRG00000000297			YGR162W		SPAC17C9.03			ENSPPYG00000001764	M110.4	CADANIAG00006957			ENSCSAVG00000010599		ENSDARG00000077215	ENSACAG00000017755		GSVIVG00035980001	UM04431.1	ENSGALG00000010084	ENSMODG00000015988	ENSOANG00000012444	NAEGRDRAFT_59345	AGAP002502
ENSG00000183726	transmembrane protein 50A [Source:HGNC Symbol;Acc:30590]	LOC_Os02g35880	ENSXETG00000026802		CHLREDRAFT_74202	AT1G36980-TAIR-G							FBgn0035528	ENSMUSG00000028822				DDB_G0281983	ENSPTRG00000000359								ENSPPYG00000001711	Y74C10AL.2				ENSCSAVG00000008628		ENSDARG00000015757	ENSACAG00000013690	ENSMMUG00000032217	GSVIVG00008943001		ENSGALG00000001241	ENSMODG00000013961	ENSOANG00000009553		AGAP005380
ENSG00000133226	serine/arginine repetitive matrix 1 [Source:HGNC Symbol;Acc:16638]	LOC_Os05g46770	ENSXETG00000004018			AT2G29210-TAIR-G		THAPSDRAFT_6584					FBgn0035617	ENSMUSG00000044581		TA12780	EFNCRG00000002929	DDB_G0285403	ENSPTRG00000000349	PFC0465c			PVX_119660				ENSPPYG00000017493	Y53H1A.1				ENSCSAVG00000003919		ENSDARG00000001244	ENSACAG00000017848	ENSMMUG00000028754			ENSGALG00000001283	ENSMODG00000013861	ENSOANG00000002202	NAEGRDRAFT_53975	AGAP010800
ENSG00000142676	ribosomal protein L11 [Source:HGNC Symbol;Acc:10301]	LOC_Os02g14059	ENSXETG00000001178	OSTLU_30777	CHLREDRAFT_195587	AT4G18730-TAIR-G	Tb09.160.5590	THAPSDRAFT_25949		MONBRDRAFT_21009	EHI_038580	CNJ03370	FBgn0013325	ENSMUSG00000066592	Phatr23324	TA21110	EFNCRG00000003870	DDB_G0279189	ENSPTRG00000017714	PF07_0079		YDR237W	PVX_096340	SPAC26A3.07c	DEHA0F01782g	TTHERM_00829380	ENSPPYG00000001736	T22F3.4	CADANIAG00008960	TGME49_109820		ENSCSAVG00000000639	GL50803_5593	ENSDARG00000043509	ENSACAG00000005058	ENSMMUG00000031524	GSVIVG00027006001	UM04077.1	ENSGALG00000003954	ENSMODG00000012828	ENSOANG00000000321	NAEGRDRAFT_81906	AGAP011173	LmjF22.0030	TVAG_194850
ENSG00000180198	regulator of chromosome condensation 1 [Source:HGNC Symbol;Acc:1913]		ENSXETG00000012969	OSTLU_48985	CHLREDRAFT_205648			THAPSDRAFT_23315		MONBRDRAFT_33844		CNF04720	FBgn0002638	ENSMUSG00000028896	Phatr49595	TA17690	EFNCRG00000005562	DDB_G0284145	ENSPTRG00000000432	PF13_0303		YGL097W	PVX_114810	SPBC557.03c	DEHA0A04653g		ENSPPYG00000001640	C26D10.1	CADANIAG00000503			ENSCSAVG00000007967		ENSDARG00000037158	ENSACAG00000005128	ENSMMUG00000023637		UM00556.1		ENSMODG00000010901	ENSOANG00000001180		AGAP003742
ENSG00000134644	pumilio homolog 1 (Drosophila) [Source:HGNC Symbol;Acc:14957]	LOC_Os12g38590	ENSXETG00000012904			AT2G29200-TAIR-G	Tb10.389.0940			MONBRDRAFT_28935		CNB04870	FBgn0003165	ENSMUSG00000028580	Phatr11337		EFNCRG00000001920	DDB_G0279735	ENSPTRG00000000453	PFD0825c		YLL013C	PVX_089945	SPAC4G9.05	DEHA0C07942g	TTHERM_00558490	ENSPPYG00000001621	Y45F10A.2	CADANIAG00004369			ENSCSAVG00000004667			ENSACAG00000000682	ENSMMUG00000013520	GSVIVG00029553001		ENSGALG00000000597	ENSMODG00000017067	ENSOANG00000004902		AGAP003914
ENSG00000134697	guanine nucleotide binding protein-like 2 (nucleolar) [Source:HGNC Symbol;Acc:29925]	LOC_Os03g22890	ENSXETG00000002161	OSTLU_42327	CHLREDRAFT_128793	AT1G52980-TAIR-G	Tb927.7.7450	THAPSDRAFT_34729	gw1.347.27.1	MONBRDRAFT_19938	EHI_164370	CND05640	FBgn0034243	ENSMUSG00000028869	Phatr25133	TA14695	EFNCRG00000002013	DDB_G0280289	ENSPTRG00000000549	PF14_0221		YNR053C	PVX_085330	SPAC6F6.03c		TTHERM_01028770	ENSPPYG00000001529	T19A6.2	CADANIAG00008307	TGME49_105750	POPUTRICG130557	ENSCSAVG00000001583	GL50803_89887	ENSDARG00000053225	ENSACAG00000017224	ENSMMUG00000008419	GSVIVG00014369001		ENSGALG00000001973	ENSMODG00000017773	ENSOANG00000002057	NAEGRDRAFT_36584	AGAP011309	LmjF05.0460	TVAG_495400
ENSG00000101193	chromosome 20 open reading frame 11 [Source:HGNC Symbol;Acc:15857]	LOC_Os01g56820	ENSXETG00000006105		CHLREDRAFT_136822	AT1G11110-TAIR-G				MONBRDRAFT_39214		CNC00470	FBgn0034218	ENSMUSG00000027573			EFNCRG00000004933	DDB_G0279265	ENSPTRG00000013726	MAL13P1.182			PVX_082755	SPAC12B10.13		TTHERM_01079130	ENSPPYG00000000790	F53E2.1	CADANIAG00000600			ENSCSAVG00000010636		ENSDARG00000022768	ENSACAG00000005506	ENSMMUG00000005712	GSVIVG00006948001	UM00320.1	ENSGALG00000005700	ENSMODG00000016835	ENSOANG00000004972	NAEGRDRAFT_36605	AGAP000951
ENSG00000196449	yrdC domain containing (E. coli) [Source:HGNC Symbol;Acc:28905]	LOC_Os03g10450	ENSXETG00000014420	OSTLU_6322	CHLREDRAFT_107483	AT5G60590-TAIR-G			e_gw1.28.179.1	MONBRDRAFT_9370	EHI_009260		FBgn0061361	ENSMUSG00000028889	Phatr11434		EFNCRG00000002139	DDB_G0278955	ENSPTRG00000000557	PFL0175c		YGL169W	PVX_084220	SPCC895.03c			ENSPPYG00000017520	Y48C3A.18	CADANIAG00006938		POPUTRICG110527	ENSCSAVG00000009982		ENSDARG00000041428	ENSACAG00000017203	ENSMMUG00000005372	GSVIVG00025180001		ENSGALG00000001643	ENSMODG00000017750	ENSOANG00000002048		AGAP007397	LmjF28.2070	TVAG_212040
ENSG00000204084	inositol polyphosphate-5-phosphatase; 75kDa [Source:HGNC Symbol;Acc:6077]	LOC_Os03g57950	ENSXETG00000014435	OSTLU_49318		AT2G37440-TAIR-G	Tb09.160.4180	THAPSDRAFT_2555				CNK03360	FBgn0023508	ENSMUSG00000028894	Phatr573		EFNCRG00000004285	DDB_G0267462	ENSPTRG00000030681			YOL065C					ENSPPYG00000001520	C16C2.3	CADANIAG00000881			ENSCSAVG00000003433		ENSDARG00000042111	ENSACAG00000017122	ENSMMUG00000023277	GSVIVG00001428001		ENSGALG00000001606	ENSMODG00000017736	ENSOANG00000002045		AGAP010556
ENSG00000090621	poly(A) binding protein; cytoplasmic 4 (inducible form) [Source:HGNC Symbol;Acc:8557]	LOC_Os08g22354	ENSXETG00000011144		CHLREDRAFT_116226	AT1G49760-TAIR-G		THAPSDRAFT_13224		MONBRDRAFT_6550		CNI01160	FBgn0003031	ENSMUSG00000011257	Phatr23959		EFNCRG00000004471	DDB_G0290745	ENSPTRG00000000573	PFL1170w		YHR015W	PVX_123845	SPAC57A7.04c			ENSPPYG00000017526	F18H3.3	CADANIAG00004687	TGME49_024850		ENSCSAVG00000003102				ENSMMUG00000007497	GSVIVG00009455001	UM03494.1				NAEGRDRAFT_80977	AGAP011092	LmjF35.5040	TVAG_385330
ENSG00000066135	lysine (K)-specific demethylase 4A [Source:HGNC Symbol;Acc:22978]		ENSXETG00000003483					THAPSDRAFT_22122				CNH02640	FBgn0033233	ENSMUSG00000033326	Phatr48109		EFNCRG00000002606		ENSPTRG00000000643			YER169W		SPBP19A11.06		TTHERM_00467690	ENSPPYG00000001442	Y48B6A.11	CADANIAG00001580			ENSCSAVG00000007696		ENSDARG00000018782	ENSACAG00000004592	ENSMMUG00000012479			ENSGALG00000010074	ENSMODG00000003080	ENSOANG00000012762		AGAP006770
ENSG00000065978	Y box binding protein 1 [Source:HGNC Symbol;Acc:8014]		ENSXETG00000013436										FBgn0022959	ENSMUSG00000030189	Phatr47905				ENSPTRG00000008673								ENSPPYG00000004279	M01E11.5				ENSCSAVG00000003053		ENSDARG00000004757		ENSMMUG00000022712			ENSGALG00000004848	ENSMODG00000022963	ENSOANG00000013173		AGAP006108
ENSG00000132781	mutY homolog (E. coli) [Source:HGNC Symbol;Acc:7527]	LOC_Os12g10910	ENSXETG00000003533	OSTLU_43811		AT4G12740-TAIR-G	Tb11.01.3270	THAPSDRAFT_18104	estExt_fgenesh1_pg.C_1510015	MONBRDRAFT_2248	EHI_010700	CNA00660		ENSMUSG00000028687	Phatr48620		EFNCRG00000001572	DDB_G0270764	ENSPTRG00000024019	PF11_0306			PVX_092090	SPAC26A3.02			ENSPPYG00000001415			TGME49_113470	POPUTRICG124908	ENSCSAVG00000008229		ENSDARG00000074889	ENSACAG00000015151	ENSMMUG00000020079	GSVIVG00004124001	UM03954.1	ENSGALG00000010226	ENSMODG00000002459	ENSOANG00000014215	NAEGRDRAFT_52318		LmjF28.2140
ENSG00000070759	testis-specific kinase 2 [Source:HGNC Symbol;Acc:11732]												FBgn0004876	ENSMUSG00000033985				DDB_G0271538	ENSPTRG00000000673								ENSPPYG00000001413					ENSCSAVG00000005257		ENSDARG00000061450	ENSACAG00000015178	ENSMMUG00000020083	GSVIVG00021220001		ENSGALG00000010230	ENSMODG00000002412	ENSOANG00000011796		AGAP004112
ENSG00000134748	PRP38 pre-mRNA processing factor 38 (yeast) domain containing A [Source:HGNC Symbol;Acc:25930]	LOC_Os09g01630	ENSXETG00000008060	OSTLU_39976	CHLREDRAFT_135470	AT2G40650-TAIR-G		THAPSDRAFT_34591	e_gw1.28.128.1	MONBRDRAFT_5319	EHI_000490	CND03240	FBgn0050342	ENSMUSG00000063800	Phatrdraft224	TA03635	EFNCRG00000000547	DDB_G0274361	ENSPTRG00000000739	PF11_0336			PVX_092235	SPBC19C2.08	DEHA0B15565g		ENSPPYG00000001348	D1054.14	CADANIAG00005761	TGME49_066030	POPUTRICG122690	ENSCSAVG00000009580	GL50803_9259	ENSDARG00000039213	ENSACAG00000008249	ENSMMUG00000030741	GSVIVG00031188001	UM04599.1	ENSGALG00000010627	ENSMODG00000016780	ENSOANG00000009541	NAEGRDRAFT_3080	AGAP001145		TVAG_408720
ENSG00000142945	kinesin family member 2C [Source:HGNC Symbol;Acc:6393]	LOC_Os02g56540	ENSXETG00000013598			AT4G14330-TAIR-G			e_gw1.79.32.1				FBgn0034824	ENSMUSG00000028678	Phatr9158	TA14570			ENSPTRG00000000658	PFL2165w			PVX_101150				ENSPPYG00000001427	K11D9.1	CADANIAG00004720		POPUTRICG129667			ENSDARG00000076228	ENSACAG00000014854	ENSMMUG00000021929	GSVIVG00027850001		ENSGALG00000010120	ENSMODG00000008094	ENSOANG00000003695		AGAP000159
ENSG00000058804	transmembrane protein 48 [Source:HGNC Symbol;Acc:25525]		ENSXETG00000008075		CHLREDRAFT_190484								FBgn0039125	ENSMUSG00000028614					ENSPTRG00000000757								ENSPPYG00000001331	B0240.4				ENSCSAVG00000004206		ENSDARG00000021120	ENSACAG00000008951	ENSMMUG00000030593			ENSGALG00000010735	ENSMODG00000021356	ENSOANG00000002451		AGAP004558
ENSG00000162384	chromosome 1 open reading frame 123 [Source:HGNC Symbol;Acc:26059]	LOC_Os01g38480	ENSXETG00000008071	OSTLU_35485	CHLREDRAFT_173642	AT4G32930-TAIR-G	Tb927.1.3390		estExt_Genewise1.C_640113				FBgn0033810	ENSMUSG00000028608	Phatr45958	TA14715	EFNCRG00000008459	DDB_G0270194	ENSPTRG00000000752	MAL13P1.257		YCR090C	PVX_083450	SPBC2D10.03c	DEHA0B09482g	TTHERM_00997790	ENSPPYG00000001336	F46B6.12	CADANIAG00000720	TGME49_088910	POPUTRICG114069	ENSCSAVG00000008502	GL50803_5568	ENSDARG00000063341	ENSACAG00000008746	ENSMMUG00000007608	GSVIVG00035339001		ENSGALG00000010684	ENSMODG00000000470	ENSOANG00000008992	NAEGRDRAFT_73257	AGAP003919
ENSG00000137955	Rab geranylgeranyltransferase; beta subunit [Source:HGNC Symbol;Acc:9796]	LOC_Os08g40140	ENSXETG00000002979	OSTLU_17209	CHLREDRAFT_190175	AT5G12210-TAIR-G	Tb927.4.690	THAPSDRAFT_268859	estExt_gwp_gw1.C_1630061	MONBRDRAFT_14854	EHI_025110	CND01670	FBgn0028970	ENSMUSG00000038975	Phatr28577	TA04900	EFNCRG00000007396	DDB_G0290671	ENSPTRG00000032439	PFL0695c		YPR176C	PVX_113290	SPAC167.02	DEHA0E03575g	TTHERM_00630460	ENSPPYG00000001230	B0280.1	CADANIAG00004976	TGME49_116270	POPUTRICG122695	ENSCSAVG00000009315		ENSDARG00000068587	ENSACAG00000011052	ENSMMUG00000000873	GSVIVG00019372001	UM04276.1	ENSGALG00000011388	ENSMODG00000019091	ENSOANG00000005636	NAEGRDRAFT_59868	AGAP013277	LmjF34.4030	TVAG_214620
ENSG00000057468	mutS homolog 4 (E. coli) [Source:HGNC Symbol;Acc:7327]	LOC_Os04g58410	ENSXETG00000002978			AT1G65070-TAIR-G	Tb10.70.6790	THAPSDRAFT_261368	e_gw1.226.9.1	MONBRDRAFT_24663	EHI_112060			ENSMUSG00000005493	Phatr53933		EFNCRG00000007365	DDB_G0283957	ENSPTRG00000000873	PF14_0051		YHR120W	PVX_086165	SPAC13F5.01c			ENSPPYG00000017567	ZK1127.11	CADANIAG00008100		POPUTRICG138904	ENSCSAVG00000002950		ENSDARG00000075826	ENSACAG00000010892	ENSMMUG00000000875	GSVIVG00038675001	UM06361.1	ENSGALG00000011392	ENSMODG00000019094	ENSOANG00000014868	NAEGRDRAFT_251	AGAP012245	LmjF21.0885	TVAG_455180
ENSG00000162613	far upstream element (FUSE) binding protein 1 [Source:HGNC Symbol;Acc:4004]	LOC_Os08g01930	ENSXETG00000013137	OSTLU_27317	CHLREDRAFT_182403	AT2G25970-TAIR-G		THAPSDRAFT_25815	estExt_fgenesh1_pg.C_800041	MONBRDRAFT_34093			FBgn0014870	ENSMUSG00000028034			EFNCRG00000009094		ENSPTRG00000000888								ENSPPYG00000001219	ZK418.9			POPUTRICG125696	ENSCSAVG00000003258		ENSDARG00000029248	ENSACAG00000006310	ENSMMUG00000002899	GSVIVG00036378001		ENSGALG00000008939	ENSMODG00000020804	ENSOANG00000009777		AGAP011446
ENSG00000143753	degenerative spermatocyte homolog 1; lipid desaturase (Drosophila) [Source:HGNC Symbol;Acc:13709]	LOC_Os02g42660	ENSXETG00000003551			AT4G04930-TAIR-G			fgenesh1_pm.scaffold_49000017	MONBRDRAFT_38045		CNA06240	FBgn0001941	ENSMUSG00000038768	Phatr22677		EFNCRG00000008106	DDB_G0269738	ENSPTRG00000017942					SPBC3B8.07c	DEHA0G12991g	TTHERM_00334320	ENSPPYG00000010649	F33D4.4	CADANIAG00006052	TGME49_037200	POPUTRICG131720	ENSCSAVG00000004129		ENSDARG00000007347	ENSACAG00000005458	ENSMMUG00000002400	GSVIVG00002020001		ENSGALG00000009330	ENSMODG00000005134	ENSOANG00000001455		AGAP011402	LmjF26.1700
ENSG00000067334	deoxynucleotidyltransferase; terminal; interacting protein 2 [Source:HGNC Symbol;Acc:24013]	LOC_Os02g49780				AT1G54770-TAIR-G							FBgn0037504	ENSMUSG00000039756	Phatr13534		EFNCRG00000000095		ENSPTRG00000000972			YLR051C		SPAC3G9.15c				Y49F6B.2	CADANIAG00007257			ENSCSAVG00000004337		ENSDARG00000057648	ENSACAG00000005369	ENSMMUG00000008435	GSVIVG00017685001		ENSGALG00000005786	ENSMODG00000004761	ENSOANG00000013678
ENSG00000122406	ribosomal protein L5 [Source:HGNC Symbol;Acc:10360]	LOC_Os01g67134	ENSXETG00000024323	OSTLU_27400	CHLREDRAFT_183782	AT5G39740-TAIR-G	Tb09.244.2740	THAPS_802	estExt_Genewise1.C_970070	MONBRDRAFT_21225	EHI_068660	CNC05360	FBgn0064225	ENSMUSG00000058558	Phatr31919	TA14890	EFNCRG00000003919	DDB_G0278539	ENSPTRG00000000963	PF14_0230		YPL131W	PVX_085275	SPBC11C11.09c	DEHA0G25256g		ENSPPYG00000017574	F54C9.5	CADANIAG00001635	TGME49_120050	POPUTRICG124919	ENSCSAVG00000006475	GL50803_17395	ENSDARG00000020197	ENSACAG00000004265	ENSMMUG00000032596	GSVIVG00024404001	UM04634.1	ENSGALG00000005922	ENSMODG00000011635	ENSOANG00000004669	NAEGRDRAFT_58587	AGAP009031	LmjF35.1900	TVAG_064640
ENSG00000065243	protein kinase N2 [Source:HGNC Symbol;Acc:9406]		ENSXETG00000006092										FBgn0020621	ENSMUSG00000004591	Phatr8996		EFNCRG00000006341		ENSPTRG00000000931	PFL2250c		YBL105C	PVX_101240	SPBC12D12.04c			ENSPPYG00000001180	F46F6.2	CADANIAG00002643			ENSCSAVG00000000595		ENSDARG00000006705	ENSACAG00000001417	ENSMMUG00000020588			ENSGALG00000006237	ENSMODG00000012423	ENSOANG00000009127		AGAP007587
ENSG00000117519	calponin 3; acidic [Source:HGNC Symbol;Acc:2157]		ENSXETG00000018919										FBgn0002789	ENSMUSG00000053931			EFNCRG00000000190	DDB_G0267974	ENSPTRG00000000979			YOR367W		SPAC4F8.10c			ENSPPYG00000001137	F28H1.2	CADANIAG00008595			ENSCSAVG00000006253			ENSACAG00000004856	ENSMMUG00000001690			ENSGALG00000005597	ENSMODG00000004326	ENSOANG00000013937	NAEGRDRAFT_81173	AGAP000748		TVAG_254350
ENSG00000065135	guanine nucleotide binding protein (G protein); alpha inhibiting activity polypeptide 3 [Source:HGNC Symbol;Acc:4387]		ENSXETG00000002003									CNA01680	FBgn0001104	ENSMUSG00000000001			EFNCRG00000004934	DDB_G0283151	ENSPTRG00000001055			YHR005C		SPAC23H3.13c			ENSPPYG00000001069	T07A9.7	CADANIAG00001631		POPUTRICG113935	ENSCSAVG00000001202		ENSDARG00000030644	ENSACAG00000010970	ENSMMUG00000005818			ENSGALG00000000041	ENSMODG00000001975	ENSOANG00000002264		AGAP005904
ENSG00000031698	seryl-tRNA synthetase [Source:HGNC Symbol;Acc:10537]	LOC_Os01g37837	ENSXETG00000019192	OSTLU_3486	CHLREDRAFT_206186	AT5G27470-TAIR-G	Tb11.02.5020	THAPSDRAFT_269399	e_gw1.13.308.1	MONBRDRAFT_37346	EHI_092640	CND05490	FBgn0031497	ENSMUSG00000068739	Phatr15374	TA03465	EFNCRG00000007534	DDB_G0272660	ENSPTRG00000001043	PFL0770w		YDR023W	PVX_123480	SPAC29A4.15	DEHA0G02046g	TTHERM_00114360	ENSPPYG00000001080	C47E12.1	CADANIAG00006181	TGME49_051690	POPUTRICG111103	ENSCSAVG00000008813	GL50803_101501	ENSDARG00000008237	ENSACAG00000010269	ENSMMUG00000021837	GSVIVG00000041001	UM00865.1	ENSGALG00000000536	ENSMODG00000002154	ENSOANG00000009192	NAEGRDRAFT_77353	AGAP008265	LmjF11.0100	TVAG_305400
ENSG00000188641	dihydropyrimidine dehydrogenase [Source:HGNC Symbol;Acc:3012]	LOC_Os05g48200	ENSXETG00000008600			AT5G53460-TAIR-G					EHI_012980		FBgn0036663	ENSMUSG00000033308	Phatr20342		EFNCRG00000001698	DDB_G0267966	ENSPTRG00000000990	PF14_0334		YDL171C	PVX_084770	SPAPB1E7.07		TTHERM_01250100	ENSPPYG00000001131	W07E11.1	CADANIAG00003118			ENSCSAVG00000004040		ENSDARG00000010267	ENSACAG00000005455	ENSMMUG00000020726	GSVIVG00019279001		ENSGALG00000005509	ENSMODG00000004065	ENSOANG00000003850	NAEGRDRAFT_78714	AGAP006360		TVAG_151830
ENSG00000134216	chitinase; acidic [Source:HGNC Symbol;Acc:17432]	LOC_Os04g30770	ENSXETG00000011839			AT4G19810-TAIR-G						CNG01720	FBgn0020414	ENSMUSG00000062778			EFNCRG00000002965		ENSPTRG00000001094			YDR371W					ENSPPYG00000001036	F15A4.8	CADANIAG00003635		POPUTRICG114341	ENSCSAVG00000009864		ENSDARG00000075745	ENSACAG00000003383	ENSMMUG00000008857	GSVIVG00001068001		ENSGALG00000003519	ENSMODG00000001473			AGAP008566
ENSG00000085465	oviductal glycoprotein 1; 120kDa [Source:HGNC Symbol;Acc:8524]	LOC_Os04g30770				AT4G19800-TAIR-G						CNG01720	FBgn0020415	ENSMUSG00000074340			EFNCRG00000004954		ENSPTRG00000001097			YDR371W					ENSPPYG00000001034	C08H9.12	CADANIAG00005595			ENSCSAVG00000009864		ENSDARG00000070962	ENSACAG00000003377	ENSMMUG00000003309	GSVIVG00001068001			ENSMODG00000001338	ENSOANG00000015429		AGAP013496
ENSG00000064886	chitinase 3-like 2 [Source:HGNC Symbol;Acc:1933]	LOC_Os11g27400				AT4G19800-TAIR-G						CNG01720	FBgn0020414				EFNCRG00000005419		ENSPTRG00000001092			YDR371W					ENSPPYG00000001038	R09D1.11	CADANIAG00002168			ENSCSAVG00000009864			ENSACAG00000003526	ENSMMUG00000002455	GSVIVG00001059001			ENSMODG00000001485			AGAP008566
ENSG00000186141	polymerase (RNA) III (DNA directed) polypeptide C (62kD) [Source:HGNC Symbol;Acc:30076]	LOC_Os01g48720	ENSXETG00000003088	OSTLU_119591	CHLREDRAFT_174488	AT3G49000-TAIR-G		THAPSDRAFT_269018	e_gw1.194.43.1	MONBRDRAFT_35969	EHI_152730	CNE05090	FBgn0038057	ENSMUSG00000028099	Phatr47116	TA07635	EFNCRG00000002675	DDB_G0268080	ENSPTRG00000001208			YPR190C		SPAPB1E7.03	DEHA0E09647g	TTHERM_00989510	ENSPPYG00000000936	C48E7.2	CADANIAG00004332		POPUTRICG127257	ENSCSAVG00000008586		ENSDARG00000057562		ENSMMUG00000016735	GSVIVG00017918001	UM03058.1	ENSGALG00000022606	ENSMODG00000024808	ENSOANG00000000559	NAEGRDRAFT_66106	AGAP002394
ENSG00000213240	notch 2 N-terminal like [Source:HGNC Symbol;Acc:31862]		ENSXETG00000014758							MONBRDRAFT_15048				ENSMUSG00000036766		TA09570			ENSPTRG00000013004								ENSPPYG00000013248	F02A9.6				ENSCSAVG00000004319		ENSDARG00000061031	ENSACAG00000005699	ENSMMUG00000002103			ENSGALG00000016183	ENSMODG00000021223	ENSOANG00000012740
ENSG00000143630	hyperpolarization activated cyclic nucleotide-gated potassium channel 3 [Source:HGNC Symbol;Acc:19183]		ENSXETG00000017651						gw1.211.12.1				FBgn0028428	ENSMUSG00000028051					ENSPTRG00000001420								ENSPPYG00000010642				POPUTRICG124163	ENSCSAVG00000000052		ENSDARG00000077382		ENSMMUG00000023142				ENSMODG00000017060			AGAP002150
ENSG00000143627	pyruvate kinase; liver and RBC [Source:HGNC Symbol;Acc:9020]	LOC_Os10g42100	ENSXETG00000013164	OSTLU_27708		AT1G32440-TAIR-G					EHI_098420	CNC03080	FBgn0038952	ENSMUSG00000041237	Phatr22404		EFNCRG00000005481	DDB_G0283247	ENSPTRG00000001421	PF10_0363		YOR347C	PVX_114445	SPAC4H3.10c			ENSPPYG00000010643	F25H5.3	CADANIAG00003208			ENSCSAVG00000010872	GL50803_17143	ENSDARG00000042010	ENSACAG00000016654	ENSMMUG00000023143	GSVIVG00013170001			ENSMODG00000017053	ENSOANG00000007849	NAEGRDRAFT_78488	AGAP004596
ENSG00000116539	ash1 (absent; small; or homeotic)-like (Drosophila) [Source:HGNC Symbol;Acc:19088]	LOC_Os01g11952	ENSXETG00000021442			AT3G61740-TAIR-G							FBgn0005386	ENSMUSG00000028053	Phatr16875		EFNCRG00000001210		ENSPTRG00000001425	MAL13P1.122			PVX_116765				ENSPPYG00000000744		CADANIAG00005662			ENSCSAVG00000004693		ENSDARG00000070981	ENSACAG00000003417	ENSMMUG00000007212	GSVIVG00034572001		ENSGALG00000014638	ENSMODG00000017033			AGAP001535
ENSG00000132680	KIAA0907 [Source:HGNC Symbol;Acc:29145]	LOC_Os03g11520			CHLREDRAFT_148231	AT3G29390-TAIR-G					EHI_020360	CNJ01470		ENSMUSG00000028060			EFNCRG00000001801		ENSPTRG00000017904					SPAC30D11.14c			ENSPPYG00000000736		CADANIAG00006023		POPUTRICG129020			ENSDARG00000035023	ENSACAG00000002820	ENSMMUG00000004648	GSVIVG00032902001	UM04006.1	ENSGALG00000014652	ENSMODG00000016981	ENSOANG00000009532
ENSG00000143552	nucleoporin 210kDa-like [Source:HGNC Symbol;Acc:29915]	LOC_Os09g39210				AT5G40480-TAIR-G				MONBRDRAFT_33280			FBgn0033039	ENSMUSG00000027939				DDB_G0288545	ENSPTRG00000001372							TTHERM_00101160	ENSPPYG00000000788	T23H2.1				ENSCSAVG00000003871			ENSACAG00000011637	ENSMMUG00000014952	GSVIVG00032403001		ENSGALG00000013529	ENSMODG00000017277	ENSOANG00000012447		AGAP006280		TVAG_050170
ENSG00000173110	heat shock 70kDa protein 6 (HSP70B') [Source:HGNC Symbol;Acc:5239]	LOC_Os12g14070	ENSXETG00000006714			AT4G24280-TAIR-G						CNC02520	FBgn0001230		Phatr54019		EFNCRG00000001162	DDB_G0293678		PF08_0054		YNL209W	PVX_089425	SPBC1709.05			ENSPPYG00000000595	F11F1.1	CADANIAG00008011			ENSCSAVG00000009296		ENSDARG00000056210	ENSACAG00000014684		GSVIVG00026014001			ENSMODG00000025088			AGAP004581
ENSG00000197959	dynamin 3 [Source:HGNC Symbol;Acc:29125]	LOC_Os01g48900	ENSXETG00000000538			AT2G44590-TAIR-G							FBgn0003392	ENSMUSG00000040265				DDB_G0277851	ENSPTRG00000001684								ENSPPYG00000000507	C02C6.1				ENSCSAVG00000006353		ENSDARG00000032238		ENSMMUG00000007273	GSVIVG00036950001		ENSGALG00000003164	ENSMODG00000003962	ENSOANG00000000906		AGAP003018
ENSG00000143164	DDB1 and CUL4 associated factor 6 [Source:HGNC Symbol;Acc:30002]		ENSXETG00000000972	OSTLU_4635					e_gw1.291.3.1					ENSMUSG00000026571	Phatr47817				ENSPTRG00000001641								ENSPPYG00000000545			TGME49_062410				ENSDARG00000078311	ENSACAG00000009329	ENSMMUG00000010389			ENSGALG00000015435	ENSMODG00000002855	ENSOANG00000003887		AGAP000981
ENSG00000135847	acyl-CoA binding domain containing 6 [Source:HGNC Symbol;Acc:23339]	LOC_Os04g58550	ENSXETG00000008606			AT5G53470-TAIR-G		THAPSDRAFT_264862	e_gw1.326.14.1	MONBRDRAFT_34000			FBgn0064116	ENSMUSG00000033701		TA06815		DDB_G0290237	ENSPTRG00000001741				PVX_123275			TTHERM_00659040	ENSPPYG00000017701	T12D8.3		TGME49_034510	POPUTRICG121538	ENSCSAVG00000007381		ENSDARG00000039456	ENSACAG00000004974	ENSMMUG00000012051	GSVIVG00038582001		ENSGALG00000003924	ENSMODG00000006387	ENSOANG00000000970	NAEGRDRAFT_45400	AGAP000752
ENSG00000152061	RAB GTPase activating protein 1-like [Source:HGNC Symbol;Acc:24663]	LOC_Os08g31840	ENSXETG00000020019			AT3G02460-TAIR-G							FBgn0035879	ENSMUSG00000026721	Phatr10479			DDB_G0289735	ENSPTRG00000001703	PFI0345w			PVX_116570				ENSPPYG00000000487	F35H12.2				ENSCSAVG00000001810		ENSDARG00000061757	ENSACAG00000015106	ENSMMUG00000001565	GSVIVG00036485001		ENSGALG00000004578	ENSMODG00000004361	ENSOANG00000000925		AGAP007332
ENSG00000116750	ubiquitin carboxyl-terminal hydrolase L5 [Source:HGNC Symbol;Acc:19678]		ENSXETG00000017223	OSTLU_12545	CHLREDRAFT_182375		Tb11.02.2800	THAPSDRAFT_26398	estExt_gwp_gw1.C_150191	MONBRDRAFT_32982	EHI_140500	CND01170	FBgn0030370	ENSMUSG00000018189			EFNCRG00000003068		ENSPTRG00000001793	PF14_0576			PVX_117435		DEHA0G20966g	TTHERM_00535810	ENSPPYG00000000398	C08B11.7	CADANIAG00009581	TGME49_047240	POPUTRICG108619	ENSCSAVG00000010026		ENSDARG00000042635	ENSACAG00000008306	ENSMMUG00000022641			ENSGALG00000002524	ENSMODG00000023105	ENSOANG00000002960	NAEGRDRAFT_70054	AGAP005540	LmjF24.0420
ENSG00000134376	crumbs homolog 1 (Drosophila) [Source:HGNC Symbol;Acc:2343]		ENSXETG00000009953					THAPSDRAFT_24894		MONBRDRAFT_13199			FBgn0259685	ENSMUSG00000063681					ENSPTRG00000001809								ENSPPYG00000000387	F02A9.6				ENSCSAVG00000004056		ENSDARG00000062245	ENSACAG00000009313	ENSMMUG00000012322			ENSGALG00000016183	ENSMODG00000012694	ENSOANG00000012013		AGAP003873
ENSG00000077157	protein phosphatase 1; regulatory (inhibitor) subunit 12B [Source:HGNC Symbol;Acc:7619]												FBgn0005536	ENSMUSG00000073557					ENSPTRG00000001851						DEHA0B13651g	TTHERM_00419759	ENSPPYG00000017718	C06C3.1				ENSCSAVG00000007525	GL50803_6081	ENSDARG00000079360	ENSACAG00000003745	ENSMMUG00000003998		UM00356.1	ENSGALG00000000336	ENSMODG00000000662	ENSOANG00000002514		AGAP006665		TVAG_256180
ENSG00000133063	chitinase 1 (chitotriosidase) [Source:HGNC Symbol;Acc:1936]	LOC_Os04g30770	ENSXETG00000015086	OSTLU_93383	CHLREDRAFT_113089	AT4G19720-TAIR-G		THAPS_263297	e_gw1.144.38.1	MONBRDRAFT_1237	EHI_109890	CNG01720	FBgn0034580	ENSMUSG00000026450			EFNCRG00000007033		ENSPTRG00000001870			YDR371W			DEHA0G09636g		ENSPPYG00000017720	T19H5.1	CADANIAG00002966		POPUTRICG113659	ENSCSAVG00000009864				ENSMMUG00000008709	GSVIVG00001068001	UM04261.1		ENSMODG00000001082	ENSOANG00000002409		AGAP013120	LmjF16.0790
ENSG00000058668	ATPase; Ca++ transporting; plasma membrane 4 [Source:HGNC Symbol;Acc:817]	LOC_Os04g51610	ENSXETG00000000441			AT2G41560-TAIR-G			e_gw1.37.18.1			CND03510	FBgn0259214	ENSMUSG00000026463	Phatr54778		EFNCRG00000004563	DDB_G0289473	ENSPTRG00000017931			YGL006W		SPAPB2B4.04c	DEHA0A09295g		ENSPPYG00000000329	W09C2.3	CADANIAG00002872	TGME49_033770		ENSCSAVG00000007249		ENSDARG00000044902	ENSACAG00000010617	ENSMMUG00000021116	GSVIVG00000123001	UM03470.1	ENSGALG00000003601	ENSMODG00000009906	ENSOANG00000005362	NAEGRDRAFT_75449	AGAP010638
ENSG00000143479	dual-specificity tyrosine-(Y)-phosphorylation regulated kinase 3 [Source:HGNC Symbol;Acc:3094]	LOC_Os05g39080	ENSXETG00000023677	OSTLU_38674		AT2G40120-TAIR-G			e_gw1.252.40.1		EHI_023010		FBgn0027101	ENSMUSG00000016526		TA11120	EFNCRG00000006629	DDB_G0293750	ENSPTRG00000017934					SPAC2F7.03c				F49E11.1	CADANIAG00000805		POPUTRICG125569	ENSCSAVG00000004311	GL50803_17417	ENSDARG00000070600	ENSACAG00000007799	ENSMMUG00000023566	GSVIVG00032814001		ENSGALG00000000863	ENSMODG00000002080	ENSOANG00000008010	NAEGRDRAFT_82249	AGAP008241	LmjF35.1860
ENSG00000101871	midline 1 (Opitz/BBB syndrome) [Source:HGNC Symbol;Acc:7095]		ENSXETG00000015715											ENSMUSG00000035299					ENSPTRG00000021656							TTHERM_00145960	ENSPPYG00000020119					ENSCSAVG00000001786		ENSDARG00000060482	ENSACAG00000001219	ENSMMUG00000020179			ENSGALG00000016603	ENSMODG00000017399	ENSOANG00000002628
ENSG00000182004	small nuclear ribonucleoprotein polypeptide E [Source:HGNC Symbol;Acc:11161]	LOC_Os08g05530	ENSXETG00000004471	OSTLU_29422	CHLREDRAFT_137523	AT4G30330-TAIR-G	Tb927.6.2700	THAPSDRAFT_34672	estExt_fgenesh1_pm.C_840022	MONBRDRAFT_33682	EHI_141910	CNI02920	FBgn0031962		Phatr15709	TA04270	EFNCRG00000006136	DDB_G0302414		MAL13P1.253		YOR159C	PVX_083405	SPBC11G11.06c	DEHA0G05830g	TTHERM_00467959	ENSPPYG00000017721	Y49E10.15	CADANIAG00007528	TGME49_075750	POPUTRICG135290	ENSCSAVG00000003861		ENSDARG00000033175	ENSACAG00000010067	ENSMMUG00000031372	GSVIVG00008301001	UM02679.1	ENSGALG00000000137		ENSOANG00000003101	NAEGRDRAFT_33477	AGAP010440	LmjF30.1205	TVAG_473940
ENSG00000133048	chitinase 3-like 1 (cartilage glycoprotein-39) [Source:HGNC Symbol;Acc:1932]	LOC_Os04g30770				AT4G19820-TAIR-G		THAPSDRAFT_264602				CNG01720	FBgn0029913	ENSMUSG00000064246			EFNCRG00000004954		ENSPTRG00000001869			YDR371W					ENSPPYG00000000335	T01C4.1	CADANIAG00007447			ENSCSAVG00000009864				ENSMMUG00000008711	GSVIVG00003718001			ENSMODG00000001065	ENSOANG00000001907		AGAP013120
ENSG00000117691	neuron derived neurotrophic factor [Source:HGNC Symbol;Acc:30384]		ENSXETG00000014379	OSTLU_38393	CHLREDRAFT_168536		Tb927.4.1670		estExt_Genewise1.C_970053					ENSMUSG00000037499			EFNCRG00000003774	DDB_G0282683	ENSPTRG00000017938								ENSPPYG00000000236		CADANIAG00001698		POPUTRICG129516			ENSDARG00000040192	ENSACAG00000006366	ENSMMUG00000002142		UM03008.1	ENSGALG00000009821	ENSMODG00000002982	ENSOANG00000008500	NAEGRDRAFT_65912
ENSG00000067704	isoleucyl-tRNA synthetase 2; mitochondrial [Source:HGNC Symbol;Acc:29685]	LOC_Os02g53770	ENSXETG00000002726	OSTLU_45389	CHLREDRAFT_106327	AT5G49030-TAIR-G		THAPSDRAFT_26726	fgenesh1_pm.scaffold_26000013	MONBRDRAFT_32431		CNN01660	FBgn0036569	ENSMUSG00000026618	Phatr17198	TA13750	EFNCRG00000000507	DDB_G0293030	ENSPTRG00000001997	PFL1210w		YPL040C	PVX_123885	SPCC18B5.08c	DEHA0F21648g		ENSPPYG00000000208	C25A1.7	CADANIAG00009683	TGME49_077030	POPUTRICG117834	ENSCSAVG00000004988		ENSDARG00000012676	ENSACAG00000001566	ENSMMUG00000007783	GSVIVG00017762001	UM06494.1	ENSGALG00000009566	ENSMODG00000004467	ENSOANG00000001426	NAEGRDRAFT_66147	AGAP003156
ENSG00000118873	RAB3 GTPase activating protein subunit 2 (non-catalytic) [Source:HGNC Symbol;Acc:17168]	LOC_Os09g14680	ENSXETG00000002728			AT3G14910-TAIR-G							FBgn0027505	ENSMUSG00000039318				DDB_G0281043	ENSPTRG00000001999								ENSPPYG00000000207	T22C1.10				ENSCSAVG00000001840		ENSDARG00000044136	ENSACAG00000001769	ENSMMUG00000007784	GSVIVG00014199001		ENSGALG00000009503	ENSMODG00000004508	ENSOANG00000001428		AGAP001533
ENSG00000136628	glutamyl-prolyl-tRNA synthetase [Source:HGNC Symbol;Acc:3418]	LOC_Os01g16520	ENSXETG00000008705	OSTLU_39738	CHLREDRAFT_195543	AT5G26710-TAIR-G	Tb927.6.4590	THAPSDRAFT_42226		MONBRDRAFT_31356	EHI_155570	CNF00070		ENSMUSG00000026615	Phatr51430	TA17035	EFNCRG00000008822	DDB_G0287467	ENSPTRG00000017940	PFL0670c		YGL245W	PVX_123380	SPBC19C7.06	DEHA0F24442g		ENSPPYG00000017736	T20H4.3	CADANIAG00004274	TGME49_063870		ENSCSAVG00000007760	GL50803_86681	ENSDARG00000060494	ENSACAG00000001213	ENSMMUG00000008722	GSVIVG00031353001	UM04782.1	ENSGALG00000009598	ENSMODG00000004398	ENSOANG00000008558	NAEGRDRAFT_58225	AGAP002945	LmjF30.3240	TVAG_047990
ENSG00000117597	digestive organ expansion factor homolog (zebrafish) [Source:HGNC Symbol;Acc:28440]	LOC_Os05g22920	ENSXETG00000013806	OSTLU_40506		AT1G17690-TAIR-G	Tb927.7.4340	THAPSDRAFT_36434	estExt_fgenesh1_pg.C_1810020	MONBRDRAFT_16374	EHI_177370	CNG01210	FBgn0034933	ENSMUSG00000016181	Phatr10544	TA09740	EFNCRG00000004402	DDB_G0289235	ENSPTRG00000017936	PF10_0054		YIL091C	PVX_094450	SPCC1827.01c	DEHA0A11000g	TTHERM_00678580	ENSPPYG00000017728	Y41C4A.9	CADANIAG00001257	TGME49_070960			GL50803_6211	ENSDARG00000017696	ENSACAG00000001292	ENSMMUG00000022066	GSVIVG00010908001	UM00743.1	ENSGALG00000009887	ENSMODG00000002563	ENSOANG00000008470	NAEGRDRAFT_78537	AGAP011170	LmjF14.0410	TVAG_075430
ENSG00000143742	signal recognition particle 9kDa [Source:HGNC Symbol;Acc:11304]	LOC_Os06g14550	ENSXETG00000003544		CHLREDRAFT_195484	AT3G49100-TAIR-G			estExt_Genewise1.C_790189				FBgn0035827	ENSMUSG00000026511				DDB_G0267622	ENSPTRG00000002038								ENSPPYG00000000174	ZK512.4		TGME49_036130	POPUTRICG103581			ENSDARG00000042851	ENSACAG00000005788	ENSMMUG00000000134	GSVIVG00000751001	UM02366.1	ENSGALG00000009296	ENSMODG00000025664	ENSOANG00000001472	NAEGRDRAFT_31606	AGAP007492
ENSG00000183814	lin-9 homolog (C. elegans) [Source:HGNC Symbol;Acc:30830]	LOC_Os03g43800	ENSXETG00000017344			AT3G05380-TAIR-G							FBgn0004372	ENSMUSG00000058729					ENSPTRG00000002048								ENSPPYG00000000165	ZK637.7			POPUTRICG117949			ENSDARG00000069253	ENSACAG00000006122	ENSMMUG00000016014	GSVIVG00000089001		ENSGALG00000009233	ENSMODG00000023482	ENSOANG00000001486		AGAP004624
ENSG00000143761	ADP-ribosylation factor 1 [Source:HGNC Symbol;Acc:652]	LOC_Os03g59740	ENSXETG00000014250	OSTLU_51064	CHLREDRAFT_186126	AT5G14670-TAIR-G	Tb09.211.4480	THAPSDRAFT_39299	estExt_gwp_gw1.C_2010053	MONBRDRAFT_35269		CNG03220	FBgn0010348	ENSMUSG00000062421			EFNCRG00000006440	DDB_G0289173	ENSPTRG00000017952	PF10_0203		YDL192W	PVX_001905	SPBC4F6.18c	DEHA0E02651g	TTHERM_00735240	ENSPPYG00000000148	B0336.2	CADANIAG00001503	TGME49_076140	POPUTRICG132394	ENSCSAVG00000007010	GL50803_7789	ENSDARG00000009484	ENSACAG00000006923	ENSMMUG00000021421	GSVIVG00000224001	UM00387.1	ENSGALG00000005393	ENSMODG00000013804		NAEGRDRAFT_83201	AGAP012014		TVAG_204680
ENSG00000143774	guanylate kinase 1 [Source:HGNC Symbol;Acc:4693]	LOC_Os03g20460	ENSXETG00000014014	OSTLU_17617	CHLREDRAFT_174270	AT2G41880-TAIR-G	Tb10.26.0200	THAPSDRAFT_3448		MONBRDRAFT_33796	EHI_118910	CND04800	FBgn0036099	ENSMUSG00000020444	Phatr11281	TA13945	EFNCRG00000006058	DDB_G0279001	ENSPTRG00000017953	PFI1420w		YDR454C	PVX_099895	SPBC1198.05	DEHA0G08547g	TTHERM_00624830	ENSPPYG00000017749	T03F1.8	CADANIAG00001211	TGME49_042730		ENSCSAVG00000002432	GL50803_7203	ENSDARG00000005776	ENSACAG00000001252	ENSMMUG00000023085	GSVIVG00033311001	UM02849.1	ENSGALG00000005336	ENSMODG00000013790	ENSOANG00000013213	NAEGRDRAFT_55119	AGAP011105	LmjF36.2260	TVAG_441100
ENSG00000154309	dispatched homolog 1 (Drosophila) [Source:HGNC Symbol;Acc:19711]		ENSXETG00000015029	OSTLU_29977									FBgn0029088	ENSMUSG00000030768					ENSPTRG00000002013								ENSPPYG00000000192	F07C3.1				ENSCSAVG00000004977		ENSDARG00000044417	ENSACAG00000002459	ENSMMUG00000005873			ENSGALG00000009404	ENSMODG00000004819	ENSOANG00000019773		AGAP004140
ENSG00000086619	ERO1-like beta (S. cerevisiae) [Source:HGNC Symbol;Acc:14355]	LOC_Os03g52340	ENSXETG00000020971	OSTLU_17599		AT1G72280-TAIR-G	Tb927.8.4890	THAPSDRAFT_262751	estExt_gwp_gw1.C_640034	MONBRDRAFT_8928		CNG03920	FBgn0261274	ENSMUSG00000057069	Phatr45572	TA04395	EFNCRG00000001081	DDB_G0288849	ENSPTRG00000002137	PF11_0251		YML130C	PVX_091815	SPCC1450.14c	DEHA0A03905g	TTHERM_01262870	ENSPPYG00000000089	Y105E8B.8	CADANIAG00008135	TGME49_100380	POPUTRICG121108			ENSDARG00000030004	ENSACAG00000002379	ENSMMUG00000031142	GSVIVG00020501001	UM05219.1	ENSGALG00000010838	ENSMODG00000008014	ENSOANG00000007676	NAEGRDRAFT_29146	AGAP002816	LmjF16.1530
ENSG00000153187	heterogeneous nuclear ribonucleoprotein U (scaffold attachment factor A) [Source:HGNC Symbol;Acc:5048]	LOC_Os04g54350	ENSXETG00000011386		CHLREDRAFT_166539							CNG00980	FBgn0050122	ENSMUSG00000039630				DDB_G0292108	ENSPTRG00000032509							TTHERM_00448800	ENSPPYG00000000052	F20A1.9						ENSDARG00000015206	ENSACAG00000004511	ENSMMUG00000021098	GSVIVG00003185001		ENSGALG00000010671	ENSMODG00000006515	ENSOANG00000010249		AGAP005305
ENSG00000188739	RNA binding motif protein 34 [Source:HGNC Symbol;Acc:28965]	LOC_Os03g63730	ENSXETG00000023721			AT5G46840-TAIR-G	Tb09.211.4120			MONBRDRAFT_10409	EHI_137710		FBgn0032620	ENSMUSG00000033931	Phatr46145	TA11295	EFNCRG00000006490	DDB_G0289941	ENSPTRG00000032432	PF10_0194		YOL041C	PVX_001865	SPAC16E8.06c	DEHA0C17402g	TTHERM_00756450		F11A10.7	CADANIAG00008065	TGME49_083880	POPUTRICG139064			ENSDARG00000022728	ENSACAG00000001253		GSVIVG00013130001		ENSGALG00000014328	ENSMODG00000008436	ENSOANG00000001206	NAEGRDRAFT_57869	AGAP003171	LmjF35.2550	TVAG_108440
ENSG00000196326	aldo-keto reductase family 1; member C-like 1 [Source:HGNC Symbol;Acc:23469]	LOC_Os04g08550	ENSXETG00000011552			AT1G59960-TAIR-G						CNE00820	FBgn0037537				EFNCRG00000001020	DDB_G0268058	ENSPTRG00000034123			YBR149W		SPBC8E4.04			ENSPPYG00000002054	Y39G8B.2	CADANIAG00008320			ENSCSAVG00000006797		ENSDARG00000031014		ENSMMUG00000019891	GSVIVG00011579001			ENSMODG00000018492	ENSOANG00000015470		AGAP010250
ENSG00000165629	ATP synthase; H+ transporting; mitochondrial F1 complex; gamma polypeptide 1 [Source:HGNC Symbol;Acc:833]	LOC_Os10g17280	ENSXETG00000001868	OSTLU_29009	CHLREDRAFT_194183	AT1G15700-TAIR-G	Tb10.100.0070	THAPSDRAFT_5026		MONBRDRAFT_28131		CNE00750	FBgn0020235	ENSMUSG00000025781	Phatr18398	TA19395	EFNCRG00000006456	DDB_G0292306	ENSPTRG00000002277	PF13_0061		YBR039W	PVX_122395	SPBC1734.13	DEHA0F21978g	TTHERM_00118610	ENSPPYG00000002076	Y69A2AR.18	CADANIAG00002472	TGME49_031910		ENSCSAVG00000009414		ENSDARG00000045514	ENSACAG00000004215	ENSMMUG00000009207	GSVIVG00007868001	UM05090.1	ENSGALG00000006753	ENSMODG00000016720	ENSOANG00000015444		AGAP007966	LmjF21.1770
ENSG00000065665	Sec61 alpha 2 subunit (S. cerevisiae) [Source:HGNC Symbol;Acc:17702]	LOC_Os03g48590		OSTLU_27583	CHLREDRAFT_188207	AT1G29310-TAIR-G	Tb11.02.4100	THAPS_25355		MONBRDRAFT_38396	EHI_164500	CNI00040	FBgn0086357	ENSMUSG00000025816	Phatr41031		EFNCRG00000008823	DDB_G0278885	ENSPTRG00000017969	MAL13P1.231		YBR283C	PVX_083205	SPBC19G7.17	DEHA0F01353g	TTHERM_00035580	ENSPPYG00000002090	Y57G11C.15	CADANIAG00000854	TGME49_069980		ENSCSAVG00000008495				ENSMMUG00000017139	GSVIVG00014171001		ENSGALG00000014036	ENSMODG00000016820	ENSOANG00000015422	NAEGRDRAFT_82968	AGAP009182	LmjF11.1050	TVAG_486840
ENSG00000165609	nudix (nucleoside diphosphate linked moiety X)-type motif 5 [Source:HGNC Symbol;Acc:8052]		ENSXETG00000001567	OSTLU_38092	CHLREDRAFT_193044		Tb11.01.1570	THAPSDRAFT_262610		MONBRDRAFT_16883	EHI_097930	CNC05950		ENSMUSG00000025817		TA10150	EFNCRG00000004691	DDB_G0282603	ENSPTRG00000017970			YBR111C		SPBP35G2.12	DEHA0F02794g	TTHERM_00113100	ENSPPYG00000017770	W02G9.1	CADANIAG00000843	TGME49_082190				ENSDARG00000003630	ENSACAG00000009104	ENSMMUG00000017141		UM01764.1	ENSGALG00000013967	ENSMODG00000016824	ENSOANG00000015421			LmjF36.3660
ENSG00000183049	calcium/calmodulin-dependent protein kinase ID [Source:HGNC Symbol;Acc:19341]	LOC_Os12g30150	ENSXETG00000009110	OSTLU_24253	CHLREDRAFT_113407	AT3G57530-TAIR-G		THAPSDRAFT_24056		MONBRDRAFT_39303		CNH01060	FBgn0016126	ENSMUSG00000039145	Phatr15479		EFNCRG00000003070	DDB_G0271550	ENSPTRG00000002296	PF11_0242		YOL016C	PVX_000555	SPACUNK12.02c	DEHA0F10197g	TTHERM_00011220	ENSPPYG00000002093	K07A9.2	CADANIAG00009119	TGME49_042400		ENSCSAVG00000004334		ENSDARG00000074905	ENSACAG00000008979	ENSMMUG00000011956	GSVIVG00022606001	UM05544.1	ENSGALG00000009866	ENSMODG00000016833	ENSOANG00000015417		AGAP005306
ENSG00000165983	phosphotriesterase related [Source:HGNC Symbol;Acc:9590]		ENSXETG00000007448										FBgn0037683	ENSMUSG00000026730				DDB_G0293394	ENSPTRG00000002323							TTHERM_00047340	ENSPPYG00000002118							ENSDARG00000063375	ENSACAG00000016661	ENSMMUG00000016063			ENSGALG00000008728	ENSMODG00000009960	ENSOANG00000004434		AGAP011061
ENSG00000172350	ATP-binding cassette; sub-family G (WHITE); member 4 [Source:HGNC Symbol;Acc:13884]	LOC_Os11g07600	ENSXETG00000001395			AT1G71960-TAIR-G							FBgn0003515	ENSMUSG00000032131	Phatr50096		EFNCRG00000000167		ENSPTRG00000004373	PF14_0244			PVX_085205			TTHERM_00035320	ENSPPYG00000017940	C16C10.12	CADANIAG00006615	TGME49_115560		ENSCSAVG00000006427		ENSDARG00000078068	ENSACAG00000002324	ENSMMUG00000013799	GSVIVG00031516001		ENSGALG00000006795	ENSMODG00000013263	ENSOANG00000002702		AGAP001333
ENSG00000148459	prenyl (decaprenyl) diphosphate synthase; subunit 1 [Source:HGNC Symbol;Acc:17759]	LOC_Os05g50550	ENSXETG00000018798	OSTLU_31245	CHLREDRAFT_135421	AT1G49530-TAIR-G	Tb09.160.4300	THAPSDRAFT_31929	fgenesh1_pg.scaffold_8000070		EHI_105060	CNI01740	FBgn0051005	ENSMUSG00000026784	Phatr19000	TA03505	EFNCRG00000003122	DDB_G0280293	ENSPTRG00000034085	PFB0130w		YBR003W	PVX_003575	SPBPJ4664.01	DEHA0B02695g	TTHERM_00703830	ENSPPYG00000017777	C24A11.9	CADANIAG00010341	TGME49_069430	POPUTRICG138421	ENSCSAVG00000006633		ENSDARG00000017910	ENSACAG00000008138	ENSMMUG00000005076	GSVIVG00014066001		ENSGALG00000007559	ENSMODG00000008533	ENSOANG00000006032	NAEGRDRAFT_74318	AGAP002069	LmjF15.1020
ENSG00000136754	abl-interactor 1 [Source:HGNC Symbol;Acc:11320]		ENSXETG00000018784										FBgn0020510	ENSMUSG00000058835				DDB_G0267956	ENSPTRG00000024219								ENSPPYG00000002164	B0336.6				ENSCSAVG00000001186		ENSDARG00000062991	ENSACAG00000008110	ENSMMUG00000005078			ENSGALG00000007547	ENSMODG00000008499	ENSOANG00000006033	NAEGRDRAFT_81265	AGAP001046
ENSG00000107951	mitochondrial poly(A) polymerase [Source:HGNC Symbol;Acc:25532]	LOC_Os10g11034	ENSXETG00000002656			AT2G45620-TAIR-G					EHI_170350		FBgn0024360	ENSMUSG00000024234	Phatr49177		EFNCRG00000005191	DDB_G0281431	ENSPTRG00000033794	PFL1585c			PVX_094995	SPAC17H9.01			ENSPPYG00000002184	K05C4.4	CADANIAG00000884					ENSDARG00000076155	ENSACAG00000007513	ENSMMUG00000003001	GSVIVG00027570001		ENSGALG00000007351	ENSMODG00000007924	ENSOANG00000006046		AGAP003293
ENSG00000224148		LOC_Os05g38870															EFNCRG00000007987										ENSPPYG00000015757								ENSACAG00000002525	ENSMMUG00000018063
ENSG00000188234	ArfGAP with GTPase domain; ankyrin repeat and PH domain 4 [Source:HGNC Symbol;Acc:23459]		ENSXETG00000003280										FBgn0028509	ENSMUSG00000055013					ENSPTRG00000002635								ENSPPYG00000002840	Y39A1A.15				ENSCSAVG00000009558		ENSDARG00000062123	ENSACAG00000010229	ENSMMUG00000007562			ENSGALG00000004045	ENSMODG00000002915	ENSOANG00000003614		AGAP009160		TVAG_439740
ENSG00000204179	protein tyrosine phosphatase; non-receptor type 20A [Source:HGNC Symbol;Acc:23422]		ENSXETG00000021705				Tb10.70.0070		e_gw1.182.12.1			CNM00730		ENSMUSG00000021940					ENSPTRG00000002476								ENSPPYG00000002244							ENSDARG00000075459	ENSACAG00000011319	ENSMMUG00000010209			ENSGALG00000023842	ENSMODG00000002134	ENSOANG00000012096
ENSG00000165733	BMS1 homolog; ribosome assembly protein (yeast) [Source:HGNC Symbol;Acc:23505]	LOC_Os03g21530	ENSXETG00000025614	OSTLU_39301	CHLREDRAFT_113591	AT1G06720-TAIR-G	Tb11.01.0820	THAPSDRAFT_33425	estExt_gwp_gw1.C_1580063			CNC02190	FBgn0036686	ENSMUSG00000030138	Phatr42831		EFNCRG00000005104	DDB_G0287891	ENSPTRG00000002441	PFA0330w		YPL217C	PVX_081435	SPBC31E1.06	DEHA0G02244g	TTHERM_01262830	ENSPPYG00000002836	Y61A9LA.10	CADANIAG00006652	TGME49_113830	POPUTRICG142976	ENSCSAVG00000004113	GL50803_102722	ENSDARG00000054154	ENSACAG00000004559	ENSMMUG00000030606	GSVIVG00020936001	UM05722.1	ENSGALG00000002624	ENSMODG00000001177	ENSOANG00000000662	NAEGRDRAFT_78491	AGAP005871	LmjF28.1880
ENSG00000225830	excision repair cross-complementing rodent repair deficiency; complementation group 6 [Source:HGNC Symbol;Acc:3438]	LOC_Os01g01312	ENSXETG00000004581		CHLREDRAFT_7539	AT2G18760-TAIR-G	Tb927.7.4080		fgenesh1_pg.scaffold_66000079	MONBRDRAFT_11528	EHI_001430			ENSMUSG00000054051	Phatr24775		EFNCRG00000007454	DDB_G0281441	ENSPTRG00000002488			YJR035W		SPCP25A2.02c	DEHA0E11528g		ENSPPYG00000002254		CADANIAG00000362	TGME49_063140				ENSDARG00000075612	ENSACAG00000011685	ENSMMUG00000017943	GSVIVG00028359001		ENSGALG00000006254	ENSMODG00000002509	ENSOANG00000008091	NAEGRDRAFT_82093			TVAG_116180
ENSG00000138297	translocase of inner mitochondrial membrane 23 homolog (yeast) [Source:HGNC Symbol;Acc:17312]		ENSXETG00000004584						gw1.389.45.1	MONBRDRAFT_22849		CND05080	FBgn0058042	ENSMUSG00000069622		TA06760			ENSPTRG00000002497						DEHA0B05610g			F15D3.7				ENSCSAVG00000008649		ENSDARG00000071396	ENSACAG00000014999	ENSMMUG00000009847		UM04489.1	ENSGALG00000002089	ENSMODG00000002661	ENSOANG00000014795		AGAP010210
ENSG00000151151	inositol polyphosphate multikinase [Source:HGNC Symbol;Acc:20739]	LOC_Os02g32370	ENSXETG00000005113		CHLREDRAFT_205696	AT5G07370-TAIR-G			estExt_gwp_gw1.C_290027				FBgn0031267	ENSMUSG00000060733	Phatr44782			DDB_G0281737	ENSPTRG00000002516								ENSPPYG00000002433	ZK795.1			POPUTRICG122330			ENSDARG00000076699	ENSACAG00000004374	ENSMMUG00000019822	GSVIVG00008339001		ENSGALG00000002710	ENSMODG00000016132	ENSOANG00000004610		AGAP012099
ENSG00000060339	cell division cycle and apoptosis regulator 1 [Source:HGNC Symbol;Acc:24236]	LOC_Os06g36710	ENSXETG00000008839			AT2G03150-TAIR-G								ENSMUSG00000020074					ENSPTRG00000002560								ENSPPYG00000002392							ENSDARG00000074759	ENSACAG00000009927	ENSMMUG00000016652	GSVIVG00019950001		ENSGALG00000004108	ENSMODG00000017358	ENSOANG00000015048
ENSG00000198246	solute carrier family 29 (nucleoside transporters); member 3 [Source:HGNC Symbol;Acc:23096]											CNB01210	FBgn0026585	ENSMUSG00000020100			EFNCRG00000000134	DDB_G0283439	ENSPTRG00000023469			YAL022C					ENSPPYG00000002361	K02E11.1	CADANIAG00008722					ENSDARG00000077828	ENSACAG00000015996	ENSMMUG00000006433			ENSGALG00000004585	ENSMODG00000008718			AGAP003892	LmjF15.1240	TVAG_271560
ENSG00000138303	activating signal cointegrator 1 complex subunit 1 [Source:HGNC Symbol;Acc:24268]	LOC_Os01g13100	ENSXETG00000006149			AT3G16220-TAIR-G	Tb927.8.3610				EHI_128160		FBgn0033475	ENSMUSG00000044475					ENSPTRG00000002609								ENSPPYG00000002356	C23H3.3		TGME49_071250		ENSCSAVG00000011769		ENSDARG00000037617	ENSACAG00000001244	ENSMMUG00000009479	GSVIVG00017044001			ENSMODG00000025782	ENSOANG00000011748		AGAP007571
ENSG00000107745	calcium binding atopy-related autoantigen 1 [Source:HGNC Symbol;Acc:1530]	LOC_Os02g39950		OSTLU_39780	CHLREDRAFT_194638	AT4G32060-TAIR-G				MONBRDRAFT_32612			FBgn0039029	ENSMUSG00000020111				DDB_G0287825	ENSPTRG00000029749							TTHERM_00145779	ENSPPYG00000002352	Y67H2A.4				ENSCSAVG00000009390		ENSDARG00000063358	ENSACAG00000000907	ENSMMUG00000016963	GSVIVG00035935001		ENSGALG00000004372	ENSMODG00000000067		NAEGRDRAFT_66130	AGAP009117
ENSG00000166321	nudix (nucleoside diphosphate linked moiety X)-type motif 13 [Source:HGNC Symbol;Acc:18827]	LOC_Os06g04910	ENSXETG00000006153	OSTLU_30208		AT5G20070-TAIR-G				MONBRDRAFT_11913	EHI_050760			ENSMUSG00000021809	Phatr16157				ENSPTRG00000023670								ENSPPYG00000002346	F13H10.2						ENSDARG00000057415	ENSACAG00000000498	ENSMMUG00000011276	GSVIVG00015501001		ENSGALG00000004319	ENSMODG00000000142	ENSOANG00000001123				TVAG_170540
ENSG00000156042	tetratricopeptide repeat domain 18 [Source:HGNC Symbol;Acc:30726]		ENSXETG00000024527		CHLREDRAFT_12006		Tb10.70.5350			MONBRDRAFT_33172				ENSMUSG00000039543					ENSPTRG00000002628							TTHERM_00497260	ENSPPYG00000002340					ENSCSAVG00000004427		ENSDARG00000058508	ENSACAG00000004024	ENSMMUG00000011285			ENSGALG00000002551	ENSMODG00000000188	ENSOANG00000011619	NAEGRDRAFT_70274		LmjF21.0530	TVAG_344790
ENSG00000165732	DEAD (Asp-Glu-Ala-Asp) box polypeptide 21 [Source:HGNC Symbol;Acc:2744]	LOC_Os12g41715	ENSXETG00000017793	OSTLU_15057	CHLREDRAFT_196585	AT3G22310-TAIR-G	Tb927.5.4420	THAPSDRAFT_13254		MONBRDRAFT_5117				ENSMUSG00000020075	Phatr16987				ENSPTRG00000002563	PFE0215w			PVX_097785			TTHERM_00105060	ENSPPYG00000017784			TGME49_109570		ENSCSAVG00000004191		ENSDARG00000063626	ENSACAG00000009829	ENSMMUG00000032331	GSVIVG00031360001		ENSGALG00000004144	ENSMODG00000010727	ENSOANG00000004777			LmjF05.0140
ENSG00000107625	DEAD (Asp-Glu-Ala-Asp) box polypeptide 50 [Source:HGNC Symbol;Acc:17906]	LOC_Os12g41715	ENSXETG00000015910			AT3G22330-TAIR-G					EHI_119920			ENSMUSG00000020076	Phatr16987				ENSPTRG00000002562	PFE0215w			PVX_097785				ENSPPYG00000002390					ENSCSAVG00000004191		ENSDARG00000063626	ENSACAG00000009829	ENSMMUG00000001006	GSVIVG00018476001		ENSGALG00000004144	ENSMODG00000010741	ENSOANG00000004776
ENSG00000079332	SAR1 homolog A (S. cerevisiae) [Source:HGNC Symbol;Acc:10534]	LOC_Os12g37360	ENSXETG00000026979			AT1G56330-TAIR-G		THAPSDRAFT_39497				CNB03430	FBgn0038947	ENSMUSG00000020088	Phatr15349	TA08955	EFNCRG00000000290	DDB_G0271792	ENSPTRG00000002584	PFD0810w		YPL218W	PVX_089930	SPBC31F10.06c	DEHA0C04686g	TTHERM_00446390	ENSPPYG00000002374	ZK180.4	CADANIAG00002288				GL50803_7569	ENSDARG00000033320	ENSACAG00000001470	ENSMMUG00000006398	GSVIVG00035025001	UM06376.1	ENSGALG00000004431	ENSMODG00000012190	ENSOANG00000012148		AGAP004098		TVAG_157300
ENSG00000062650	wings apart-like homolog (Drosophila) [Source:HGNC Symbol;Acc:23293]	LOC_Os10g35380	ENSXETG00000025430			AT1G11060-TAIR-G							FBgn0004655	ENSMUSG00000041408					ENSPTRG00000002702									R08C7.10				ENSCSAVG00000008419		ENSDARG00000044144	ENSACAG00000014345	ENSMMUG00000003924	GSVIVG00006449001		ENSGALG00000001907	ENSMODG00000011102	ENSOANG00000011952	NAEGRDRAFT_68378	AGAP000783
ENSG00000138160	kinesin family member 11 [Source:HGNC Symbol;Acc:6388]	LOC_Os05g02670	ENSXETG00000012213	OSTLU_30968		AT2G36200-TAIR-G					EHI_124890	CNG01340	FBgn0004378	ENSMUSG00000012443			EFNCRG00000000551	DDB_G0288361	ENSPTRG00000002758			YBL063W		SPAC25G10.07c	DEHA0E06655g		ENSPPYG00000002484	F23B12.8	CADANIAG00009681			ENSCSAVG00000004560	GL50803_16425	ENSDARG00000010948	ENSACAG00000006621	ENSMMUG00000023266	GSVIVG00025610001	UM04725.1	ENSGALG00000006790	ENSMODG00000006467		NAEGRDRAFT_64647	AGAP007502
ENSG00000095485	CWF19-like 1; cell cycle control (S. pombe) [Source:HGNC Symbol;Acc:25613]	LOC_Os09g19940	ENSXETG00000003719	OSTLU_34185	CHLREDRAFT_178196	AT5G56900-TAIR-G		THAPSDRAFT_23218		MONBRDRAFT_16291	EHI_173400	CNC06080	FBgn0033615	ENSMUSG00000025200	Phatr49146	TA06300	EFNCRG00000001937	DDB_G0285233	ENSPTRG00000002843			YGR093W		SPAC1F3.09	DEHA0C08723g	TTHERM_00576740	ENSPPYG00000002563	F17A9.2	CADANIAG00004757	TGME49_089010		ENSCSAVG00000001169		ENSDARG00000002128	ENSACAG00000016026	ENSMMUG00000018472	GSVIVG00015197001	UM02544.1	ENSGALG00000003249	ENSMODG00000010572	ENSOANG00000002486		AGAP007102
ENSG00000120051	coiled-coil domain containing 147 [Source:HGNC Symbol;Acc:26676]		ENSXETG00000013925	OSTLU_33358	CHLREDRAFT_188056		Tb11.01.2670		fgenesh1_pg.scaffold_14000068	MONBRDRAFT_823			FBgn0039491	ENSMUSG00000046585					ENSPTRG00000002928							TTHERM_00094070	ENSPPYG00000002636			TGME49_064180		ENSCSAVG00000010560	GL50803_3409	ENSDARG00000069435	ENSACAG00000005225	ENSMMUG00000015339			ENSGALG00000008417	ENSMODG00000010828	ENSOANG00000001608		AGAP003679	LmjF36.5020	TVAG_470210
ENSG00000108055	structural maintenance of chromosomes 3 [Source:HGNC Symbol;Acc:2468]	LOC_Os02g04050	ENSXETG00000018689	OSTLU_46490	CHLREDRAFT_142882	AT2G27170-TAIR-G	Tb927.5.3510		e_gw1.52.133.1		EHI_164820	CND02930	FBgn0015615	ENSMUSG00000024974	Phatr52607		EFNCRG00000007901	DDB_G0276101	ENSPTRG00000002939	PFD0685c		YJL074C	PVX_089660	SPAC10F6.09c	DEHA0G01958g		ENSPPYG00000002645	Y47D3A.26	CADANIAG00006620	TGME49_106310	POPUTRICG109282	ENSCSAVG00000001974	GL50803_137745	ENSDARG00000019000	ENSACAG00000015557	ENSMMUG00000007982	GSVIVG00033181001	UM04389.1	ENSGALG00000008585	ENSMODG00000010463	ENSOANG00000001596	NAEGRDRAFT_74775	AGAP006388	LmjF08.0010	TVAG_340870
ENSG00000148843	programmed cell death 11 [Source:HGNC Symbol;Acc:13408]	LOC_Os07g10350	ENSXETG00000009482	OSTLU_38035	CHLREDRAFT_165854	AT3G11964-TAIR-G				MONBRDRAFT_22368	EHI_077270		FBgn0039182	ENSMUSG00000025047	Phatr15354		EFNCRG00000005985	DDB_G0286941	ENSPTRG00000018018	PF14_0042		YMR229C	PVX_086210	SPCC1183.07	DEHA0G03960g	TTHERM_00961910	ENSPPYG00000002621	C16A3.3	CADANIAG00008825			ENSCSAVG00000003855	GL50803_14702	ENSDARG00000052480	ENSACAG00000004796	ENSMMUG00000007058	GSVIVG00033430001	UM00678.1	ENSGALG00000008265	ENSMODG00000011077	ENSOANG00000001636		AGAP003595		TVAG_292010
ENSG00000148834	glutathione S-transferase omega 1 [Source:HGNC Symbol;Acc:13312]	LOC_Os03g17460	ENSXETG00000026601	OSTLU_4835		AT5G02780-TAIR-G			gw1.145.138.1			CNM02380	FBgn0035906	ENSMUSG00000025068					ENSPTRG00000002925						DEHA0D20295g	TTHERM_00630450	ENSPPYG00000002633	C02D5.3			POPUTRICG118065	ENSCSAVG00000011554		ENSDARG00000033285	ENSACAG00000005210	ENSMMUG00000032415	GSVIVG00025566001	UM01870.1	ENSGALG00000008409		ENSOANG00000001612		AGAP005749	LmjF33.0240
ENSG00000165672	peroxiredoxin 3 [Source:HGNC Symbol;Acc:9354]	LOC_Os02g33450	ENSXETG00000011076			AT3G11630-TAIR-G	Tb927.8.1990					CNG01100	FBgn0038519	ENSMUSG00000024997				DDB_G0274859	ENSPTRG00000002992	PFL0725w			PVX_118545			TTHERM_00295170	ENSPPYG00000002700	R07E5.2				ENSCSAVG00000001209		ENSDARG00000032102	ENSACAG00000016898	ENSMMUG00000008294	GSVIVG00033933001		ENSGALG00000009369	ENSMODG00000009286	ENSOANG00000002979		AGAP000396
ENSG00000196177	acyl-CoA dehydrogenase; short/branched chain [Source:HGNC Symbol;Acc:91]		ENSXETG00000009561					THAPSDRAFT_269127	e_gw1.242.78.1			CNN01550	FBgn0036824	ENSMUSG00000030861	Phatr20310		EFNCRG00000006373	DDB_G0282967	ENSPTRG00000003020								ENSPPYG00000002728	C55B7.4	CADANIAG00001836	TGME49_066270	POPUTRICG110662			ENSDARG00000078029	ENSACAG00000017471	ENSMMUG00000000684		UM06185.1	ENSGALG00000018744	ENSMODG00000007778	ENSOANG00000013324	NAEGRDRAFT_56367	AGAP009783	LmjF35.2730
ENSG00000166033	HtrA serine peptidase 1 [Source:HGNC Symbol;Acc:9476]	LOC_Os05g05480	ENSXETG00000015580	OSTLU_4151	CHLREDRAFT_196358	AT2G47940-TAIR-G		THAPSDRAFT_34684	e_gw1.180.48.1				FBgn0038233	ENSMUSG00000006205	Phatr49223			DDB_G0281081	ENSPTRG00000003011	MAL8P1.126			PVX_088155				ENSPPYG00000002716			TGME49_077850	POPUTRICG101974	ENSCSAVG00000007567		ENSDARG00000032831	ENSACAG00000017367	ENSMMUG00000009117	GSVIVG00011007001		ENSGALG00000009546	ENSMODG00000008235	ENSOANG00000009013		AGAP000240
ENSG00000108010	glutaredoxin 3 [Source:HGNC Symbol;Acc:15987]	LOC_Os01g07950	ENSXETG00000011308	OSTLU_5638	CHLREDRAFT_195766	AT2G38270-TAIR-G	Tb927.5.950	THAPSDRAFT_24315	fgenesh2_pm.scaffold_126000004	MONBRDRAFT_38141		CNC05590	FBgn0032509	ENSMUSG00000031068	Phatr9035	TA11820	EFNCRG00000009571	DDB_G0275555	ENSPTRG00000018029	PF07_0036		YDR098C	PVX_119350	SPBC26H8.06	DEHA0E16654g	TTHERM_00125460	ENSPPYG00000017842	D2063.3	CADANIAG00000674	TGME49_038070	POPUTRICG108215	ENSCSAVG00000009152		ENSDARG00000031439	ENSACAG00000015736	ENSMMUG00000018429	GSVIVG00011178001	UM04223.1	ENSGALG00000010464	ENSMODG00000013483			AGAP003415	LmjF35.1250
ENSG00000068383	inositol polyphosphate-5-phosphatase; 40kDa [Source:HGNC Symbol;Acc:6076]		ENSXETG00000021326				Tb11.02.4140			MONBRDRAFT_33207			FBgn0259178	ENSMUSG00000025477					ENSPTRG00000003079								ENSPPYG00000002779	C09B8.1				ENSCSAVG00000000816		ENSDARG00000053878	ENSACAG00000005748	ENSMMUG00000003802			ENSGALG00000010493		ENSOANG00000008904		AGAP000203
ENSG00000205531	nucleosome assembly protein 1-like 4 [Source:HGNC Symbol;Acc:7640]	LOC_Os05g14570	ENSXETG00000003664			AT4G26110-TAIR-G						CNE04440	FBgn0040345	ENSMUSG00000059119	Phatr17779		EFNCRG00000007611	DDB_G0269290	ENSPTRG00000028747	PFL0185c		YKR048C	PVX_084230	SPBC2D10.11c			ENSPPYG00000002938	D2096.8	CADANIAG00006186					ENSDARG00000070560	ENSACAG00000000074	ENSMMUG00000007753	GSVIVG00015187001		ENSGALG00000006446	ENSMODG00000007012		NAEGRDRAFT_81952	AGAP001928
ENSG00000177600	ribosomal protein; large; P2 [Source:HGNC Symbol;Acc:10377]	LOC_Os02g32760	ENSXETG00000017748	OSTLU_27612	CHLREDRAFT_195600	AT2G27710-TAIR-G	Tb09.160.4200	THAPSDRAFT_20069		MONBRDRAFT_37099	EHI_186830	CNF02150	FBgn0003274	ENSMUSG00000025508	Phatr15740	TA12815	EFNCRG00000000544	DDB_G0283393	ENSPTRG00000003137	PFC0400w		YOL039W		SPBC23G7.15c	DEHA0G14344g	TTHERM_00474970	ENSPPYG00000002885	Y62E10A.1	CADANIAG00007022	TGME49_109810		ENSCSAVG00000000178	GL50803_16588	ENSDARG00000022833	ENSACAG00000015332	ENSMMUG00000006883	GSVIVG00033814001	UM04632.1	ENSGALG00000014309		ENSOANG00000021024	NAEGRDRAFT_36914	AGAP003025	LmjF30.3730	TVAG_411440
ENSG00000110619	cysteinyl-tRNA synthetase [Source:HGNC Symbol;Acc:1493]	LOC_Os09g38420	ENSXETG00000002044	OSTLU_34104	CHLREDRAFT_188223	AT3G56300-TAIR-G	Tb927.6.950	THAPSDRAFT_1499		MONBRDRAFT_223	EHI_169700	CNB00900	FBgn0027091	ENSMUSG00000010755	Phatr26346	TA03175	EFNCRG00000005585	DDB_G0287159	ENSPTRG00000003188	PF10_0149		YNL247W	PVX_094980	SPAC29E6.06c	DEHA0E15048g	TTHERM_00560000	ENSPPYG00000002940	Y23H5A.7	CADANIAG00006262	TGME49_099810		ENSCSAVG00000011748	GL50803_5867	ENSDARG00000036164	ENSACAG00000000073	ENSMMUG00000000511	GSVIVG00005202001	UM02613.1	ENSGALG00000006427	ENSMODG00000007058		NAEGRDRAFT_82919	AGAP012283	LmjF12.0250	TVAG_276400
ENSG00000167325	ribonucleotide reductase M1 [Source:HGNC Symbol;Acc:10451]	LOC_Os02g56100	ENSXETG00000003999	OSTLU_48569	CHLREDRAFT_185583	AT2G21790-TAIR-G	Tb11.02.5720	THAPSDRAFT_370		MONBRDRAFT_37398		CNE03330	FBgn0011703	ENSMUSG00000030978	Phatr42726	TA05060	EFNCRG00000002605	DDB_G0284071	ENSPTRG00000003207	PF14_0352		YIL066C	PVX_084685	SPAC1F7.05	DEHA0G06248g		ENSPPYG00000003625	T23G5.1	CADANIAG00006078	TGME49_094640		ENSCSAVG00000011317		ENSDARG00000014017	ENSACAG00000003089	ENSMMUG00000003962	GSVIVG00022278001	UM04325.1	ENSGALG00000017350	ENSMODG00000008391	ENSOANG00000010680	NAEGRDRAFT_58675	AGAP010198	LmjF28.0890	TVAG_402580
ENSG00000130413	serine/threonine kinase 33 [Source:HGNC Symbol;Acc:14568]		ENSXETG00000012713											ENSMUSG00000031027	Phatr14702				ENSPTRG00000003331								ENSPPYG00000003507					ENSCSAVG00000003754		ENSDARG00000054318	ENSACAG00000012603	ENSMMUG00000018471				ENSMODG00000007414	ENSOANG00000020955
ENSG00000170748	RNA binding motif protein; X-linked-like 2 [Source:HGNC Symbol;Acc:17886]	LOC_Os01g74340				AT5G61030-TAIR-G				MONBRDRAFT_7035	EHI_049970			ENSMUSG00000073894			EFNCRG00000001996		ENSPTRG00000003312										CADANIAG00010091			ENSCSAVG00000004946					GSVIVG00031973001
ENSG00000110700	ribosomal protein S13 [Source:HGNC Symbol;Acc:10386]	LOC_Os07g38540	ENSXETG00000006305	OSTLU_40147	CHLREDRAFT_169450	AT3G60770-TAIR-G	Tb927.2.5910	THAPSDRAFT_26221	estExt_gwp_gw1.C_150023	MONBRDRAFT_35536	EHI_035460	CND02790	FBgn0010265	ENSMUSG00000069972	Phatr9199	TA20545	EFNCRG00000002374	DDB_G0284533	ENSPTRG00000003397	PF13_0316		YDR064W	PVX_114910	SPAC6F6.07c	DEHA0F16698g	TTHERM_00773330	ENSPPYG00000003456	C16A3.9	CADANIAG00007464	TGME49_070380	POPUTRICG127112	ENSCSAVG00000004583	GL50803_16652	ENSDARG00000036298	ENSACAG00000000044	ENSMMUG00000030324	GSVIVG00018537001	UM00658.1	ENSGALG00000006096	ENSMODG00000007078	ENSOANG00000007687	NAEGRDRAFT_58574	AGAP005947	LmjF19.0390	TVAG_066760
ENSG00000110321	eukaryotic translation initiation factor 4 gamma; 2 [Source:HGNC Symbol;Acc:3297]	LOC_Os04g42140	ENSXETG00000013674		CHLREDRAFT_147254	AT3G60240-TAIR-G							FBgn0010488	ENSMUSG00000005610	Phatr47943		EFNCRG00000007466	DDB_G0275395	ENSPTRG00000003362			YGR162W		SPAC17C9.03			ENSPPYG00000003485	M110.4	CADANIAG00006957			ENSCSAVG00000007466		ENSDARG00000074021	ENSACAG00000008398	ENSMMUG00000011436	GSVIVG00018330001		ENSGALG00000005587	ENSMODG00000008364	ENSOANG00000000254		AGAP004750	LmjF15.0060
ENSG00000205339	importin 7 [Source:HGNC Symbol;Acc:9852]	LOC_Os02g27470	ENSXETG00000024201	OSTLU_25624	CHLREDRAFT_127508	AT2G31660-TAIR-G	Tb11.02.1720	THAPSDRAFT_268746		MONBRDRAFT_32299	EHI_001760		FBgn0026252	ENSMUSG00000066232	Phatr26387	TA12040	EFNCRG00000001006	DDB_G0269860	ENSPTRG00000018042			YJR132W		SPCC550.11	DEHA0F06028g	TTHERM_00962200			CADANIAG00007012	TGME49_023540		ENSCSAVG00000011751		ENSDARG00000035751	ENSACAG00000009452	ENSMMUG00000023636	GSVIVG00031670001	UM01606.1	ENSGALG00000005807	ENSMODG00000007836	ENSOANG00000003774	NAEGRDRAFT_71372	AGAP007299		TVAG_031040
ENSG00000110429	F-box protein 3 [Source:HGNC Symbol;Acc:13582]	LOC_Os11g16330	ENSXETG00000003785		CHLREDRAFT_194601	AT1G06110-TAIR-G			estExt_Genewise1.C_2970058					ENSMUSG00000027180				DDB_G0282285	ENSPTRG00000003490								ENSPPYG00000003369				POPUTRICG114579	ENSCSAVG00000001266		ENSDARG00000029242	ENSACAG00000013809	ENSMMUG00000006063	GSVIVG00010839001		ENSGALG00000006619	ENSMODG00000009829	ENSOANG00000007403	NAEGRDRAFT_82074
ENSG00000175216	cytoskeleton associated protein 5 [Source:HGNC Symbol;Acc:28959]	LOC_Os01g60040	ENSXETG00000001986	OSTLU_39040	CHLREDRAFT_175143	AT2G35630-TAIR-G	Tb927.6.3090	THAPS_7217	estExt_fgenesh1_pm.C_660017	MONBRDRAFT_32952		CNG02140	FBgn0027948	ENSMUSG00000040549	Phatr47936		EFNCRG00000005454	DDB_G0268616	ENSPTRG00000003553			YLR045C		SPCC895.07		TTHERM_00439010	ENSPPYG00000003316	F54A3.1	CADANIAG00003564		POPUTRICG121247	ENSCSAVG00000007093		ENSDARG00000005446	ENSACAG00000003584	ENSMMUG00000003631	GSVIVG00006792001	UM06328.1	ENSGALG00000008325	ENSMODG00000019897	ENSOANG00000002765	NAEGRDRAFT_62456	AGAP011162	LmjF30.1760
ENSG00000236919			ENSXETG00000012713						e_gw1.316.24.1					ENSMUSG00000031027	Phatr14702				ENSPTRG00000003331								ENSPPYG00000003507					ENSCSAVG00000003754		ENSDARG00000054318	ENSACAG00000012603	ENSMMUG00000018471				ENSMODG00000007414	ENSOANG00000020955
ENSG00000149532	cleavage and polyadenylation specific factor 7; 59kDa [Source:HGNC Symbol;Acc:30098]	LOC_Os07g09510	ENSXETG00000025034			AT5G62640-TAIR-G							FBgn0000810	ENSMUSG00000034820	Phatr45840		EFNCRG00000009802	DDB_G0277909	ENSPTRG00000003742								ENSPPYG00000003188	T22D1.2				ENSCSAVG00000000161		ENSDARG00000045914	ENSACAG00000017733	ENSMMUG00000015280	GSVIVG00008085001	UM04269.1	ENSGALG00000013298	ENSMODG00000020364	ENSOANG00000010882		AGAP013462
ENSG00000166900	syntaxin 3 [Source:HGNC Symbol;Acc:11438]	LOC_Os12g08980	ENSXETG00000023730			AT3G03800-TAIR-G		THAPSDRAFT_33228				CNH02560	FBgn0024980	ENSMUSG00000041488			EFNCRG00000003822	DDB_G0270556	ENSPTRG00000003699			YMR183C		SPCC825.03c		TTHERM_00335890	ENSPPYG00000003228	F35C8.4					GL50803_96994	ENSDARG00000001880	ENSACAG00000009876	ENSMMUG00000022319	GSVIVG00030578001		ENSGALG00000020514	ENSMODG00000020204	ENSOANG00000008018	NAEGRDRAFT_80924	AGAP001030		TVAG_070550
ENSG00000173327	mitogen-activated protein kinase kinase kinase 11 [Source:HGNC Symbol;Acc:6850]				CHLREDRAFT_151255								FBgn0030018	ENSMUSG00000004054	Phatr10291				ENSPTRG00000003886								ENSPPYG00000017902	K11D12.10				ENSCSAVG00000000026			ENSACAG00000003809	ENSMMUG00000007404		UM00721.1		ENSMODG00000009647			AGAP002710
ENSG00000162300	zinc finger protein-like 1 [Source:HGNC Symbol;Acc:12868]	LOC_Os10g20600	ENSXETG00000023095			AT2G14835-TAIR-G				MONBRDRAFT_29472	EHI_036640		FBgn0038950	ENSMUSG00000024792				DDB_G0276489	ENSPTRG00000018088								ENSPPYG00000003082	Y45G12B.2				ENSCSAVG00000002618		ENSDARG00000011186		ENSMMUG00000018768	GSVIVG00037847001			ENSMODG00000010134			AGAP000127
ENSG00000174080	cathepsin F [Source:HGNC Symbol;Acc:2531]	LOC_Os07g29760	ENSXETG00000017109	OSTLU_26082		AT4G16190-TAIR-G	Tb927.6.1060						FBgn0037397	ENSMUSG00000083282				DDB_G0290957	ENSPTRG00000003929							TTHERM_01276400	ENSPPYG00000017907	R07E3.1				ENSCSAVG00000005249		ENSDARG00000063095		ENSMMUG00000002496	GSVIVG00016190001			ENSMODG00000008118	ENSOANG00000006578	NAEGRDRAFT_82965	AGAP002879	LmjF08.1030
ENSG00000173120	lysine (K)-specific demethylase 2A [Source:HGNC Symbol;Acc:13606]		ENSXETG00000015793										FBgn0037659	ENSMUSG00000054611	Phatr42595				ENSPTRG00000003945			YER051W		SPCC622.16c			ENSPPYG00000003001	T26A5.5	CADANIAG00000548			ENSCSAVG00000000252		ENSDARG00000076929	ENSACAG00000007630	ENSMMUG00000008771			ENSGALG00000013286	ENSMODG00000007767	ENSOANG00000005993		AGAP001895
ENSG00000172531	protein phosphatase 1; catalytic subunit; alpha isozyme [Source:HGNC Symbol;Acc:9281]	LOC_Os03g16110	ENSXETG00000009689			AT5G27840-TAIR-G				MONBRDRAFT_35258		CNB02030	FBgn0005779	ENSMUSG00000040385	Phatr50645		EFNCRG00000007419	DDB_G0275619	ENSPTRG00000005449	PF14_0142		YDR436W	PVX_085730	SPBC776.02c	DEHA0E04400g	TTHERM_00238830	ENSPPYG00000002995	C47A4.3	CADANIAG00004921	TGME49_110700		ENSCSAVG00000003052	GL50803_14568	ENSDARG00000071566	ENSACAG00000008113	ENSMMUG00000017278	GSVIVG00016462001			ENSMODG00000007657	ENSOANG00000011413	NAEGRDRAFT_56375	AGAP011166		TVAG_379450
ENSG00000224510		LOC_Os07g01450	ENSXETG00000025929			AT1G53690-TAIR-G							FBgn0085215	ENSMUSG00000045996				DDB_G0283365	ENSPTRG00000020470	MAL13P1.213				SPBC19C2.03			ENSPPYG00000018786	F23B2.13				ENSCSAVG00000009392		ENSDARG00000075616	ENSACAG00000020961	ENSMMUG00000020714	GSVIVG00012569001		ENSGALG00000016033	ENSMODG00000006312
ENSG00000175115	phosphofurin acidic cluster sorting protein 1 [Source:HGNC Symbol;Acc:30032]		ENSXETG00000008416							MONBRDRAFT_26138			FBgn0020647	ENSMUSG00000024855					ENSPTRG00000003913								ENSPPYG00000003033	T18H9.7				ENSCSAVG00000003822		ENSDARG00000075246	ENSACAG00000003679	ENSMMUG00000022518				ENSMODG00000008441		NAEGRDRAFT_50745	AGAP003312
ENSG00000132740	immunoglobulin mu binding protein 2 [Source:HGNC Symbol;Acc:5542]	LOC_Os09g04440	ENSXETG00000017809	OSTLU_1178	CHLREDRAFT_127992	AT5G35970-TAIR-G				MONBRDRAFT_34351		CNI01000	FBgn0030170	ENSMUSG00000024831	Phatr29532		EFNCRG00000007301	DDB_G0271732	ENSPTRG00000003989	PF11_0078		YKL017C	PVX_091010	SPCC737.07c	DEHA0F26906g	TTHERM_00339940	ENSPPYG00000002965	F43G6.1	CADANIAG00000772	TGME49_069740		ENSCSAVG00000006222	GL50803_24376	ENSDARG00000069274	ENSACAG00000013702	ENSMMUG00000010128	GSVIVG00024253001	UM01122.1	ENSGALG00000004328	ENSMODG00000004040	ENSOANG00000010124		AGAP004685
ENSG00000214517	protein phosphatase methylesterase 1 [Source:HGNC Symbol;Acc:30178]	LOC_Os04g36620	ENSXETG00000012561	OSTLU_4675	CHLREDRAFT_105291	AT4G10050-TAIR-G	Tb11.01.5750			MONBRDRAFT_35614		CNI02890	FBgn0035951	ENSMUSG00000030718			EFNCRG00000000641	DDB_G0281651	ENSPTRG00000004061			YHR075C		SPBP4H10.17c	DEHA0A01991g		ENSPPYG00000003671	B0464.9	CADANIAG00002422	TGME49_062140		ENSCSAVG00000011370	GL50803_16180	ENSDARG00000009771	ENSACAG00000009494	ENSMMUG00000017398	GSVIVG00036383001		ENSGALG00000017312	ENSMODG00000007418	ENSOANG00000006333	NAEGRDRAFT_71456	AGAP008336	LmjF32.0910	TVAG_466760
ENSG00000184154	leucine rich transmembrane and 0-methyltransferase domain containing [Source:HGNC Symbol;Acc:25033]		ENSXETG00000023967						fgenesh2_pg.scaffold_89000033					ENSMUSG00000078630	Phatr9546		EFNCRG00000008154		ENSPTRG00000018103					SPBPB21E7.04c					CADANIAG00005211		POPUTRICG104922	ENSCSAVG00000003334			ENSACAG00000014495					ENSMODG00000008057
ENSG00000175564	uncoupling protein 3 (mitochondrial; proton carrier) [Source:HGNC Symbol;Acc:12519]	LOC_Os08g37370			CHLREDRAFT_138059	AT4G24570-TAIR-G								ENSMUSG00000032942					ENSPTRG00000004056								ENSPPYG00000003669					ENSCSAVG00000007191			ENSACAG00000009396	ENSMMUG00000010317	GSVIVG00009152001	UM00245.1	ENSGALG00000017316	ENSMODG00000007461	ENSOANG00000007738		AGAP011676
ENSG00000087842	pirin (iron-binding nuclear protein) [Source:HGNC Symbol;Acc:30048]	LOC_Os03g62790	ENSXETG00000022439	OSTLU_34904	CHLREDRAFT_149072	AT1G50590-TAIR-G		THAPS_6894		MONBRDRAFT_33168		CNK01780		ENSMUSG00000031379	Phatr34715		EFNCRG00000002736	DDB_G0273413	ENSPTRG00000021686						DEHA0E07447g	TTHERM_00890140	ENSPPYG00000020144		CADANIAG00006559			ENSCSAVG00000007432		ENSDARG00000056638	ENSACAG00000012352	ENSMMUG00000015740	GSVIVG00037758001	UM05938.1		ENSMODG00000017232	ENSOANG00000002586	NAEGRDRAFT_31497			TVAG_169010
ENSG00000149262	integrator complex subunit 4 [Source:HGNC Symbol;Acc:25048]	LOC_Os03g17340	ENSXETG00000010447			AT3G08800-TAIR-G				MONBRDRAFT_36177			FBgn0026679	ENSMUSG00000025133				DDB_G0286633	ENSPTRG00000028449								ENSPPYG00000003715	W04A4.5				ENSCSAVG00000001624		ENSDARG00000063610	ENSACAG00000001754	ENSMMUG00000010120	GSVIVG00030267001		ENSGALG00000000091	ENSMODG00000004889			AGAP001286
ENSG00000159063	asparagine-linked glycosylation 8; alpha-1;3-glucosyltransferase homolog (S. cerevisiae) [Source:HGNC Symbol;Acc:23161]	LOC_Os02g46320	ENSXETG00000010450		CHLREDRAFT_104640	AT2G44660-TAIR-G		THAPSDRAFT_263534					FBgn0029906	ENSMUSG00000035704	Phatr44905		EFNCRG00000000197	DDB_G0275261	ENSPTRG00000004112			YOR067C		SPAC17C9.07	DEHA0D18425g		ENSPPYG00000003719	C08H9.3	CADANIAG00000137	TGME49_114730		ENSCSAVG00000008374		ENSDARG00000044627	ENSACAG00000012469	ENSMMUG00000017472	GSVIVG00018341001	UM00605.1	ENSGALG00000019042	ENSMODG00000004770	ENSOANG00000005222	NAEGRDRAFT_70375	AGAP003928
ENSG00000137509	prolylcarboxypeptidase (angiotensinase C) [Source:HGNC Symbol;Acc:9344]	LOC_Os11g05760			CHLREDRAFT_186347	AT2G24280-TAIR-G		THAPSDRAFT_29166		MONBRDRAFT_10725			FBgn0032864	ENSMUSG00000061119	Phatr47060			DDB_G0289231	ENSPTRG00000004123							TTHERM_01085520	ENSPPYG00000017917	ZK112.1						ENSDARG00000037883	ENSACAG00000001032	ENSMMUG00000007838	GSVIVG00033904001		ENSGALG00000017247	ENSMODG00000004541	ENSOANG00000011106	NAEGRDRAFT_82973	AGAP000994
ENSG00000137502	RAB30; member RAS oncogene family [Source:HGNC Symbol;Acc:9770]		ENSXETG00000013633										FBgn0031882	ENSMUSG00000030643	Phatr44216				ENSPTRG00000004125								ENSPPYG00000003733	Y45F3A.2						ENSDARG00000037884	ENSACAG00000001098	ENSMMUG00000007842			ENSGALG00000017248	ENSMODG00000004506	ENSOANG00000014498		AGAP002092
ENSG00000215021	prohibitin 2 [Source:HGNC Symbol;Acc:30306]	LOC_Os03g62490	ENSXETG00000023919	OSTLU_29372	CHLREDRAFT_141462	AT5G44140-TAIR-G	Tb10.70.2920	THAPSDRAFT_17349		MONBRDRAFT_34354		CNA00070	FBgn0010551	ENSMUSG00000004264	Phatr12799	TA19320	EFNCRG00000002770	DDB_G0290123	ENSPTRG00000033709	PF08_0006		YGR231C	PVX_094950	SPCC1322.16	DEHA0B14553g		ENSPPYG00000004214	T24H7.1	CADANIAG00006944	TGME49_033100		ENSCSAVG00000004757		ENSDARG00000017728	ENSACAG00000007158	ENSMMUG00000029246	GSVIVG00036736001	UM05030.1	ENSGALG00000014567	ENSMODG00000018159		NAEGRDRAFT_83343	AGAP009642	LmjF35.0070
ENSG00000149273	ribosomal protein S3 [Source:HGNC Symbol;Acc:10420]	LOC_Os07g41750	ENSXETG00000010729	OSTLU_49305	CHLREDRAFT_134051	AT2G31610-TAIR-G	Tb09.160.4450	THAPSDRAFT_28049		MONBRDRAFT_31678	EHI_148320	CNA01060	FBgn0002622	ENSMUSG00000030744	Phatr33660	TA08340	EFNCRG00000000304	DDB_G0293000	ENSPTRG00000015680	PF14_0627		YNL178W	PVX_117170	SPBC16G5.14c	DEHA0G24178g	TTHERM_01151500	ENSPPYG00000003688	C23G10.3	CADANIAG00004594	TGME49_032300		ENSCSAVG00000003490	GL50803_7999	ENSDARG00000046119	ENSACAG00000002169	ENSMMUG00000009019	GSVIVG00027950001	UM02956.1	ENSGALG00000017330	ENSMODG00000006945	ENSOANG00000009953	NAEGRDRAFT_59431	AGAP001910	LmjF33.0920	TVAG_462690
ENSG00000137691	chromosome 11 open reading frame 70 [Source:HGNC Symbol;Acc:28188]		ENSXETG00000014712		CHLREDRAFT_190937		Tb927.4.4340							ENSMUSG00000053070					ENSPTRG00000004210							TTHERM_00586530	ENSPPYG00000003805					ENSCSAVG00000009701	GL50803_8942	ENSDARG00000000349	ENSACAG00000012802	ENSMMUG00000003394			ENSGALG00000017189	ENSMODG00000000567	ENSOANG00000010489				TVAG_390970
ENSG00000166266	cullin 5 [Source:HGNC Symbol;Acc:2556]	LOC_Os01g50980				AT1G43140-TAIR-G							FBgn0039632	ENSMUSG00000032030	Phatr29317				ENSPTRG00000004246	PFF1445c		YGR003W	PVX_114590				ENSPPYG00000003842	ZK856.1				ENSCSAVG00000010962		ENSDARG00000004260	ENSACAG00000006115	ENSMMUG00000001800	GSVIVG00010966001		ENSGALG00000017165	ENSMODG00000014666	ENSOANG00000010459		AGAP002404
ENSG00000150779	translocase of inner mitochondrial membrane 8 homolog B (yeast) [Source:HGNC Symbol;Acc:11818]	LOC_Os11g03710	ENSXETG00000027681			AT5G50810-TAIR-G			estExt_fgenesh1_pm.C_120009			CNF01290	FBgn0027359	ENSMUSG00000039016			EFNCRG00000005938		ENSPTRG00000004282			YJR135W-A		SPAC13G6.04			ENSPPYG00000003875		CADANIAG00006194		POPUTRICG122255	ENSCSAVG00000002112		ENSDARG00000055708		ENSMMUG00000008820	GSVIVG00008600001			ENSMODG00000014390		NAEGRDRAFT_31882	AGAP010606
ENSG00000169891	RALBP1 associated Eps domain containing 2 [Source:HGNC Symbol;Acc:9963]	LOC_Os06g51250	ENSXETG00000027923			AT1G21630-TAIR-G							FBgn0032341	ENSMUSG00000040855					ENSPTRG00000021703								ENSPPYG00000020159	Y39B6A.38				ENSCSAVG00000007105		ENSDARG00000078216	ENSACAG00000011590	ENSMMUG00000010598	GSVIVG00023872001		ENSGALG00000016545	ENSMODG00000017149	ENSOANG00000003881		AGAP008180
ENSG00000110675	ELMO/CED-12 domain containing 1 [Source:HGNC Symbol;Acc:25334]	LOC_Os04g46079	ENSXETG00000014484			AT3G60260-TAIR-G			estExt_fgenesh1_pm.C_240015	MONBRDRAFT_32351			FBgn0037473	ENSMUSG00000041986				DDB_G0278051	ENSPTRG00000004241								ENSPPYG00000003835					ENSCSAVG00000008385		ENSDARG00000062056	ENSACAG00000006298	ENSMMUG00000005440	GSVIVG00010471001		ENSGALG00000017169	ENSMODG00000014705	ENSOANG00000010462	NAEGRDRAFT_64798	AGAP001450
ENSG00000160613	proprotein convertase subtilisin/kexin type 7 [Source:HGNC Symbol;Acc:8748]		ENSXETG00000003755									CNH01120		ENSMUSG00000035382			EFNCRG00000002969		ENSPTRG00000004321			YNL238W		SPAC22E12.09c	DEHA0C11308g		ENSPPYG00000003910		CADANIAG00005161			ENSCSAVG00000002082		ENSDARG00000074659	ENSACAG00000005351	ENSMMUG00000002061			ENSGALG00000007271	ENSMODG00000013739		NAEGRDRAFT_29803
ENSG00000118181	ribosomal protein S25 [Source:HGNC Symbol;Acc:10413]	LOC_Os09g39540	ENSXETG00000022685	OSTLU_39313		AT4G34555-TAIR-G	Tb927.3.1370	THAPSDRAFT_42457		MONBRDRAFT_14336	EHI_177470	CNE01910	FBgn0086472		Phatr21073	TA02965	EFNCRG00000009299	DDB_G0271148	ENSPTRG00000004361	PF14_0205		YLR333C	PVX_085420	SPAC694.05c		TTHERM_00686220	ENSPPYG00000017934	K02B2.5	CADANIAG00001697	TGME49_031140	POPUTRICG108867	ENSCSAVG00000003880		ENSDARG00000041811	ENSACAG00000013939	ENSMMUG00000030153	GSVIVG00010721001	UM06448.1	ENSGALG00000007699	ENSMODG00000013334	ENSOANG00000000681	NAEGRDRAFT_80070	AGAP004462
ENSG00000110344	ubiquitination factor E4A (UFD2 homolog; yeast) [Source:HGNC Symbol;Acc:12499]	LOC_Os03g31400	ENSXETG00000010112			AT5G15400-TAIR-G							FBgn0028467	ENSMUSG00000059890	Phatr12538			DDB_G0292264	ENSPTRG00000004341							TTHERM_00249870	ENSPPYG00000003932			TGME49_080490		ENSCSAVG00000000532		ENSDARG00000040571	ENSACAG00000007112	ENSMMUG00000017602	GSVIVG00011484001		ENSGALG00000006767	ENSMODG00000013491	ENSOANG00000005343		AGAP001681
ENSG00000110367	DEAD (Asp-Glu-Ala-Asp) box polypeptide 6 [Source:HGNC Symbol;Acc:2747]	LOC_Os04g45040	ENSXETG00000010061	OSTLU_49732	CHLREDRAFT_56005	AT4G00660-TAIR-G	Tb10.70.3290	THAPSDRAFT_21498	fgenesh1_pg.scaffold_80000086	MONBRDRAFT_34229		CNC06460	FBgn0004419	ENSMUSG00000032097		TA14185	EFNCRG00000005368	DDB_G0291804	ENSPTRG00000004353	PFC0915w		YDL160C	PVX_095195	SPBC776.09	DEHA0F28248g	TTHERM_00522650	ENSPPYG00000003942	C07H6.5	CADANIAG00009573	TGME49_113010	POPUTRICG104685		GL50803_2098	ENSDARG00000077744	ENSACAG00000017134	ENSMMUG00000018651	GSVIVG00019787001	UM03329.1	ENSGALG00000021251	ENSMODG00000013375	ENSOANG00000003751	NAEGRDRAFT_79624	AGAP009135	LmjF35.0370
ENSG00000149428	hypoxia up-regulated 1 [Source:HGNC Symbol;Acc:16931]	LOC_Os02g48110	ENSXETG00000010075	OSTLU_45635	CHLREDRAFT_205988	AT4G16660-TAIR-G		THAPSDRAFT_41898	e_gw1.34.314.1				FBgn0023529	ENSMUSG00000032115	Phatr55122		EFNCRG00000009280	DDB_G0273813	ENSPTRG00000004364	PF07_0033		YKL073W	PVX_083105	SPAC1F5.06		TTHERM_00470990	ENSPPYG00000003951	T24H7.2	CADANIAG00001811		POPUTRICG127429	ENSCSAVG00000003312		ENSDARG00000013670	ENSACAG00000014089	ENSMMUG00000030891	GSVIVG00037642001	UM00904.1	ENSGALG00000007659	ENSMODG00000013318			AGAP001827
ENSG00000109917	zinc finger protein 259 [Source:HGNC Symbol;Acc:13051]	LOC_Os08g36774	ENSXETG00000003765			AT5G22480-TAIR-G	Tb927.5.2720	THAPSDRAFT_34441	estExt_fgenesh1_pg.C_830104		EHI_126220	CNA02800	FBgn0030096	ENSMUSG00000032078	Phatr25298	TA21150	EFNCRG00000008493	DDB_G0269438	ENSPTRG00000004312	PF13_0313		YGR211W	PVX_114895	SPAC15A10.04c	DEHA0D15906g	TTHERM_00723540	ENSPPYG00000025914	W03F9.1	CADANIAG00009171	TGME49_108040	POPUTRICG108469	ENSCSAVG00000000594	GL50803_8842	ENSDARG00000043542	ENSACAG00000001726	ENSMMUG00000020287	GSVIVG00012096001	UM04757.1	ENSGALG00000007101	ENSMODG00000018412	ENSOANG00000009914	NAEGRDRAFT_58785	AGAP004417	LmjF17.1410	TVAG_453630
ENSG00000110002	von Willebrand factor A domain containing 5A [Source:HGNC Symbol;Acc:6658]		ENSXETG00000002363		CHLREDRAFT_188114				estExt_fgenesh1_pg.C_260133		EHI_143090			ENSMUSG00000038112			EFNCRG00000000875	DDB_G0286969	ENSPTRG00000004419							TTHERM_00490720	ENSPPYG00000003998		CADANIAG00003729					ENSDARG00000073905	ENSACAG00000007863	ENSMMUG00000030806			ENSGALG00000000193	ENSMODG00000012739	ENSOANG00000020553				TVAG_090380
ENSG00000109971	heat shock 70kDa protein 8 [Source:HGNC Symbol;Acc:5241]	LOC_Os03g16860	ENSXETG00000020075	OSTLU_28169	CHLREDRAFT_185673	AT1G16030-TAIR-G	Tb11.01.3110	THAPSDRAFT_269120	fgenesh2_pg.scaffold_97000105	MONBRDRAFT_35238	EHI_052860	CNC02320	FBgn0013277	ENSMUSG00000059814	Phatr54019	TA11610	EFNCRG00000009411	DDB_G0273249	ENSPTRG00000004404	PF08_0054		YAL005C	PVX_089425	SPAC13G7.02c	DEHA0D06116g	TTHERM_00105110	ENSPPYG00000003987	C12C8.1	CADANIAG00003113	TGME49_073760	POPUTRICG138033	ENSCSAVG00000009296	GL50803_88765	ENSDARG00000037403	ENSACAG00000004406	ENSMMUG00000006799	GSVIVG00026014001	UM03791.1	ENSGALG00000006512	ENSMODG00000017001	ENSOANG00000014580	NAEGRDRAFT_56405	AGAP004583	LmjF28.2770	TVAG_300470
ENSG00000110063	decapping enzyme; scavenger [Source:HGNC Symbol;Acc:29812]		ENSXETG00000017917	OSTLU_34772	CHLREDRAFT_140874			THAPSDRAFT_263371			EHI_169590	CNN00850	FBgn0037372	ENSMUSG00000032040			EFNCRG00000007007		ENSPTRG00000004459			YLR270W		SPBP4H10.20	DEHA0F23397g		ENSPPYG00000004048	Y113G7A.9	CADANIAG00000586			ENSCSAVG00000010841		ENSDARG00000009862	ENSACAG00000000101	ENSMMUG00000007950		UM01766.1	ENSGALG00000001082	ENSMODG00000004617			AGAP010712
ENSG00000151503	non-SMC condensin II complex; subunit D3 [Source:HGNC Symbol;Acc:28952]	LOC_Os12g36170	ENSXETG00000008336			AT4G15890-TAIR-G		THAPSDRAFT_8748						ENSMUSG00000035024	Phatr49507			DDB_G0278701	ENSPTRG00000004493	PF11_0368			PVX_092395				ENSPPYG00000004076	Y110A7A.1			POPUTRICG117818	ENSCSAVG00000005929		ENSDARG00000034773	ENSACAG00000001041	ENSMMUG00000007102	GSVIVG00017722001		ENSGALG00000001491	ENSMODG00000005403	ENSOANG00000014985				TVAG_330740
ENSG00000010292	non-SMC condensin I complex; subunit D2 [Source:HGNC Symbol;Acc:24305]	LOC_Os07g46540	ENSXETG00000011528	OSTLU_14149		AT3G57060-TAIR-G	Tb09.160.3470	THAPSDRAFT_20798		MONBRDRAFT_33420	EHI_141090	CNK02970	FBgn0039680	ENSMUSG00000038252	Phatr43956	TA08090	EFNCRG00000009345	DDB_G0293984	ENSPTRG00000004576	PF14_0031		YLR272C	PVX_086275	SPBC776.13	DEHA0F24816g	TTHERM_00486070	ENSPPYG00000004188	Y39A1B.3	CADANIAG00009583			ENSCSAVG00000010186		ENSDARG00000005058	ENSACAG00000006580	ENSMMUG00000018677	GSVIVG00033598001	UM02545.1	ENSGALG00000014439	ENSMODG00000018064	ENSOANG00000003013	NAEGRDRAFT_78072	AGAP003434	LmjF15.1560
ENSG00000111641	NOP2 nucleolar protein homolog (yeast) [Source:HGNC Symbol;Acc:7867]	LOC_Os02g49270	ENSXETG00000024066	OSTLU_2054		AT4G26600-TAIR-G	Tb927.4.3840	THAPSDRAFT_34006		MONBRDRAFT_18734	EHI_198880	CNB02220	FBgn0033741	ENSMUSG00000038279	Phatr25394		EFNCRG00000002199	DDB_G0281685	ENSPTRG00000004579	PF11_0305		YNL061W	PVX_092085	SPBP8B7.20c	DEHA0F22418g	TTHERM_00637490	ENSPPYG00000004191	W07E6.1	CADANIAG00004099	TGME49_088530		ENSCSAVG00000011824	GL50803_16948	ENSDARG00000043304	ENSACAG00000006397	ENSMMUG00000018683	GSVIVG00014717001	UM01467.1	ENSGALG00000014445	ENSMODG00000018077	ENSOANG00000019726	NAEGRDRAFT_77957	AGAP005221	LmjF31.0190	TVAG_115490
ENSG00000111642	chromodomain helicase DNA binding protein 4 [Source:HGNC Symbol;Acc:1919]	LOC_Os07g31450	ENSXETG00000018961			AT4G31900-TAIR-G							FBgn0023395	ENSMUSG00000063870			EFNCRG00000004065		ENSPTRG00000004580					SPBP35G2.10			ENSPPYG00000004192	F26F12.7	CADANIAG00008616			ENSCSAVG00000004448		ENSDARG00000079164	ENSACAG00000006231	ENSMMUG00000018685	GSVIVG00035901001		ENSGALG00000013565	ENSMODG00000018094	ENSOANG00000005043		AGAP012009
ENSG00000111218	protein arginine methyltransferase 8 [Source:HGNC Symbol;Acc:5188]	LOC_Os09g19560	ENSXETG00000016651			AT4G29510-TAIR-G						CNB03520	FBgn0038188	ENSMUSG00000030350	Phatr17184	TA15115	EFNCRG00000007404	DDB_G0291556	ENSPTRG00000004543	PF14_0242		YBR034C	PVX_085215	SPAC890.07c			ENSPPYG00000004159	Y113G7B.17	CADANIAG00004424	TGME49_019520		ENSCSAVG00000008184		ENSDARG00000040633	ENSACAG00000009284	ENSMMUG00000014168	GSVIVG00015236001		ENSGALG00000013272	ENSMODG00000018329	ENSOANG00000005194		AGAP003462		TVAG_433490
ENSG00000013583	heme binding protein 1 [Source:HGNC Symbol;Acc:17176]	LOC_Os01g11230	ENSXETG00000000784			AT1G78460-TAIR-G								ENSMUSG00000042770					ENSPTRG00000004712								ENSPPYG00000004312					ENSCSAVG00000000430		ENSDARG00000039499	ENSACAG00000010626	ENSMMUG00000017633	GSVIVG00013808001		ENSGALG00000011798	ENSMODG00000018218	ENSOANG00000002880
ENSG00000213782	DEAD (Asp-Glu-Ala-Asp) box polypeptide 47 [Source:HGNC Symbol;Acc:18682]	LOC_Os07g46580	ENSXETG00000022984	OSTLU_26724	CHLREDRAFT_223	AT5G60990-TAIR-G	Tb10.70.0540	THAPSDRAFT_14597		MONBRDRAFT_37739	EHI_111040	CNI02850	FBgn0032919	ENSMUSG00000030204	Phatr28984	TA14795	EFNCRG00000005193	DDB_G0280147	ENSPTRG00000033743	PFB0860c		YHR065C	PVX_002620	SPAC823.08c	DEHA0E08583	TTHERM_00095530	ENSPPYG00000004309	T26G10.1	CADANIAG00004427	TGME49_079330		ENSCSAVG00000011566	GL50803_9119	ENSDARG00000077067	ENSACAG00000010648	ENSMMUG00000017993	GSVIVG00010258001	UM05214.1	ENSGALG00000011794	ENSMODG00000018223	ENSOANG00000003026	NAEGRDRAFT_78626	AGAP009808	LmjF36.1850	TVAG_473950
ENSG00000133687	transmembrane and tetratricopeptide repeat containing 1 [Source:HGNC Symbol;Acc:24099]		ENSXETG00000000326	OSTLU_87186							EHI_151200			ENSMUSG00000030306					ENSPTRG00000004800							TTHERM_00856770	ENSPPYG00000004392							ENSDARG00000063149	ENSACAG00000013056	ENSMMUG00000015817			ENSGALG00000012956	ENSMODG00000014377	ENSOANG00000010584
ENSG00000170456	DENN/MADD domain containing 5B [Source:HGNC Symbol;Acc:28338]	LOC_Os01g39380	ENSXETG00000002680			AT1G49040-TAIR-G		THAPSDRAFT_8075		MONBRDRAFT_22491	EHI_152490		FBgn0035229	ENSMUSG00000030313	Phatr42942		EFNCRG00000001783	DDB_G0280221	ENSPTRG00000004811					SPCC297.05			ENSPPYG00000004398	C52E12.4	CADANIAG00006111					ENSDARG00000003789	ENSACAG00000012799	ENSMMUG00000003221	GSVIVG00008260001		ENSGALG00000012944	ENSMODG00000012682			AGAP011351
ENSG00000215492	heterogeneous nuclear ribonucleoprotein A1 pseudogene 7 [Source:HGNC Symbol;Acc:31015]	LOC_Os10g33230	ENSXETG00000021277			AT5G40490-TAIR-G											EFNCRG00000003915					YOL123W		SPBC660.15	DEHA0D18854g			F42A6.7	CADANIAG00000536			ENSCSAVG00000000472		ENSDARG00000036675	ENSACAG00000007169	ENSMMUG00000007887	GSVIVG00014729001
ENSG00000189079	AT rich interactive domain 2 (ARID; RFX-like) [Source:HGNC Symbol;Acc:18037]	LOC_Os02g27060	ENSXETG00000014656			AT3G13350-TAIR-G				MONBRDRAFT_27505			FBgn0042085	ENSMUSG00000033237					ENSPTRG00000004853								ENSPPYG00000004433	C08B11.3				ENSCSAVG00000005873		ENSDARG00000007413	ENSACAG00000002402	ENSMMUG00000015962	GSVIVG00008723001		ENSGALG00000009665	ENSMODG00000018527	ENSOANG00000010834		AGAP006990
ENSG00000079387	SUMO1/sentrin specific peptidase 1 [Source:HGNC Symbol;Acc:17927]	LOC_Os03g29630	ENSXETG00000007278			AT4G15880-TAIR-G							FBgn0052110	ENSMUSG00000033075			EFNCRG00000006506		ENSPTRG00000018186	PFL1635w		YPL020C	PVX_100650	SPBC19G7.09			ENSPPYG00000004452	T10F2.3	CADANIAG00010427			ENSCSAVG00000003951		ENSDARG00000078574	ENSACAG00000005981	ENSMMUG00000020125	GSVIVG00017729001	UM00354.1	ENSGALG00000013572	ENSMODG00000001772	ENSOANG00000006652
ENSG00000134287	ADP-ribosylation factor 3 [Source:HGNC Symbol;Acc:654]	LOC_Os01g16030	ENSXETG00000011174		CHLREDRAFT_2332	AT2G15310-TAIR-G	Tb09.211.4480				EHI_073470	CNG03220	FBgn0010348	ENSMUSG00000051853		TA12110	EFNCRG00000006440	DDB_G0289173	ENSPTRG00000004891	PF10_0203		YDL192W	PVX_001905	SPBC4F6.18c			ENSPPYG00000004473	B0336.2	CADANIAG00001503		POPUTRICG105102	ENSCSAVG00000004320		ENSDARG00000014763	ENSACAG00000008240	ENSMMUG00000006968	GSVIVG00000224001				ENSOANG00000014517		AGAP012014	LmjF31.2790
ENSG00000135486	heterogeneous nuclear ribonucleoprotein A1 [Source:HGNC Symbol;Acc:5031]	LOC_Os11g41890	ENSXETG00000021277			AT4G26650-TAIR-G		THAPSDRAFT_25203						ENSMUSG00000046434			EFNCRG00000003915		ENSPTRG00000031363			YOL123W		SPBC660.15				F42A6.7	CADANIAG00000536		POPUTRICG105215	ENSCSAVG00000000472		ENSDARG00000036675	ENSACAG00000007169	ENSMMUG00000012989	GSVIVG00014729001								TVAG_210380
ENSG00000062485	citrate synthase [Source:HGNC Symbol;Acc:2422]	LOC_Os02g13840	ENSXETG00000009506	OSTLU_24535	CHLREDRAFT_194915	AT3G58740-TAIR-G	Tb10.05.0150	THAPSDRAFT_11411	e_gw1.163.30.1			CNA00510	FBgn0086133	ENSMUSG00000046934	Phatr30145	TA14450	EFNCRG00000001885	DDB_G0287281	ENSPTRG00000005090	PF10_0218		YPR001W	PVX_111595	SPAC6C3.04	DEHA0F21692g	TTHERM_00529790	ENSPPYG00000004654	T20G5.2	CADANIAG00000706	TGME49_068890	POPUTRICG133792	ENSCSAVG00000000390		ENSDARG00000070395	ENSACAG00000007556	ENSMMUG00000002483	GSVIVG00000817001	UM01627.1			ENSOANG00000005634	NAEGRDRAFT_38914	AGAP012048	LmjF18.0680
ENSG00000197728	ribosomal protein S26 [Source:HGNC Symbol;Acc:10414]	LOC_Os01g60790	ENSXETG00000023303	OSTLU_14364	CHLREDRAFT_46276	AT2G40590-TAIR-G	Tb11.01.0355	THAPSDRAFT_20008	estExt_gwp_gw1.C_3750002	MONBRDRAFT_3665	EHI_158550	CNH01770	FBgn0004413	ENSMUSG00000025362	Phatr30160	TA16405	EFNCRG00000005355	DDB_G0281677	ENSPTRG00000022019	PFB0830w		YER131W	PVX_002650	SPAC806.03c	DEHA0B04565g	TTHERM_00463490	ENSPPYG00000017382	F39B2.6	CADANIAG00003347	TGME49_043570	POPUTRICG125639	ENSCSAVG00000003779	GL50803_17364	ENSDARG00000030408	ENSACAG00000005290	ENSMMUG00000020153	GSVIVG00024576001	UM04943.1		ENSMODG00000001946		NAEGRDRAFT_36106	AGAP012100	LmjF28.0540	TVAG_335820
ENSG00000076108	bromodomain adjacent to zinc finger domain; 2A [Source:HGNC Symbol;Acc:962]	LOC_Os10g28040	ENSXETG00000021782			AT3G54610-TAIR-G				MONBRDRAFT_44243			FBgn0033636	ENSMUSG00000040054	Phatr2957		EFNCRG00000000528	DDB_G0283459	ENSPTRG00000005106	PF08_0034		YGR252W	PVX_089200	SPAC1952.05			ENSPPYG00000004667	ZK783.4	CADANIAG00005119					ENSDARG00000058676	ENSACAG00000016700	ENSMMUG00000019332	GSVIVG00000713001				ENSOANG00000004476		AGAP008017
ENSG00000198056	primase; DNA; polypeptide 1 (49kDa) [Source:HGNC Symbol;Acc:9369]	LOC_Os05g29010	ENSXETG00000025421	OSTLU_48208	CHLREDRAFT_54359	AT5G41880-TAIR-G	Tb927.7.2310	THAPSDRAFT_1622	e_gw1.90.58.1		EHI_103530	CNE01650	FBgn0011762	ENSMUSG00000025395	Phatr54992	TA15420	EFNCRG00000003179	DDB_G0285853	ENSPTRG00000022987	PF14_0366		YIR008C	PVX_118560	SPAC6B12.10c	DEHA0D15114g	TTHERM_00571880	ENSPPYG00000004672	T24C4.5	CADANIAG00010046	TGME49_060680	POPUTRICG106583	ENSCSAVG00000006205	GL50803_114670	ENSDARG00000040163		ENSMMUG00000023313	GSVIVG00019518001	UM03334.1			ENSOANG00000008121	NAEGRDRAFT_73667	AGAP006065	LmjF22.0390	TVAG_099330
ENSG00000181852	ring finger protein 41 [Source:HGNC Symbol;Acc:18401]		ENSXETG00000009498										FBgn0036546	ENSMUSG00000025373				DDB_G0270014	ENSPTRG00000005082							TTHERM_00471230	ENSPPYG00000004649							ENSDARG00000036831	ENSACAG00000007679	ENSMMUG00000021981			ENSGALG00000018835		ENSOANG00000006662	NAEGRDRAFT_77917	AGAP001882
ENSG00000167210	lipoxygenase homology domains 1 [Source:HGNC Symbol;Acc:26521]		ENSXETG00000008108		CHLREDRAFT_144289					MONBRDRAFT_31037				ENSMUSG00000032818					ENSPTRG00000009995								ENSPPYG00000009134					ENSCSAVG00000008610		ENSDARG00000079131	ENSACAG00000012527	ENSMMUG00000017246			ENSGALG00000001787	ENSMODG00000003285	ENSOANG00000021868
ENSG00000166986	methionyl-tRNA synthetase [Source:HGNC Symbol;Acc:6898]	LOC_Os10g26050	ENSXETG00000025174		CHLREDRAFT_97144	AT4G13780-TAIR-G				MONBRDRAFT_15305	EHI_079860	CND04250	FBgn0034401	ENSMUSG00000040354		TA05325	EFNCRG00000007375	DDB_G0279113	ENSPTRG00000005135			YGR264C		SPBC17A3.04c	DEHA0G21549g	TTHERM_01145010	ENSPPYG00000004691	F58B3.5	CADANIAG00001228	TGME49_089300		ENSCSAVG00000006145		ENSDARG00000034396	ENSACAG00000006698	ENSMMUG00000011277	GSVIVG00012990001	UM03531.1			ENSOANG00000013318	NAEGRDRAFT_77798	AGAP007891
ENSG00000127314	RAP1B; member of RAS oncogene family [Source:HGNC Symbol;Acc:9857]		ENSXETG00000026776							MONBRDRAFT_37080			FBgn0004636	ENSMUSG00000052681			EFNCRG00000001073	DDB_G0291237	ENSPTRG00000005197			YGR152C			DEHA0C17776g		ENSPPYG00000004751	C27B7.8	CADANIAG00005747			ENSCSAVG00000009856		ENSDARG00000008867	ENSACAG00000003949	ENSMMUG00000011442			ENSGALG00000009927	ENSMODG00000007323	ENSOANG00000005936	NAEGRDRAFT_55569	AGAP001874
ENSG00000111596	CCR4-NOT transcription complex; subunit 2 [Source:HGNC Symbol;Acc:7878]	LOC_Os05g40790	ENSXETG00000011385		CHLREDRAFT_206281	AT5G59710-TAIR-G						CNC03360	FBgn0035924	ENSMUSG00000020166	Phatr43176	TA08225	EFNCRG00000008009	DDB_G0284577	ENSPTRG00000005216	PF11_0297		YDL165W	PVX_092050	SPCC4G3.15c			ENSPPYG00000004765	F44A2.1	CADANIAG00007135			ENSCSAVG00000010570		ENSDARG00000061802	ENSACAG00000004779	ENSMMUG00000014853	GSVIVG00019820001	UM00523.1	ENSGALG00000010042	ENSMODG00000020387	ENSOANG00000005959	NAEGRDRAFT_50395	AGAP003525
ENSG00000166598	heat shock protein 90kDa beta (Grp94); member 1 [Source:HGNC Symbol;Acc:12028]	LOC_Os09g30418	ENSXETG00000005359	OSTLU_19857		AT5G52640-TAIR-G				MONBRDRAFT_21523			FBgn0039562	ENSMUSG00000020048	Phatr55230		EFNCRG00000003885	DDB_G0280057	ENSPTRG00000005372	PF07_0029		YPL240C	PVX_087950	SPAC926.04c		TTHERM_00444670	ENSPPYG00000025854	T05E11.3	CADANIAG00004329			ENSCSAVG00000010760		ENSDARG00000003570	ENSACAG00000016190	ENSMMUG00000023469	GSVIVG00019407001		ENSGALG00000012726	ENSMODG00000002234	ENSOANG00000005554		AGAP001424
ENSG00000111666	choline phosphotransferase 1 [Source:HGNC Symbol;Acc:17852]	LOC_Os06g10280	ENSXETG00000002538			AT3G25585-TAIR-G						CNF04740	FBgn0033844	ENSMUSG00000060002	Phatr37086		EFNCRG00000001030	DDB_G0275235	ENSPTRG00000005354			YHR123W		SPAC22A12.10	DEHA0B06094g		ENSPPYG00000004875	Y49A3A.1	CADANIAG00005644					ENSDARG00000014572	ENSACAG00000016640	ENSMMUG00000020877	GSVIVG00010154001		ENSGALG00000012769	ENSMODG00000002564	ENSOANG00000005575		AGAP011766
ENSG00000111670	N-acetylglucosamine-1-phosphate transferase; alpha and beta subunits [Source:HGNC Symbol;Acc:29670]									MONBRDRAFT_26647			FBgn0033392	ENSMUSG00000035311				DDB_G0268950	ENSPTRG00000005356								ENSPPYG00000004877					ENSCSAVG00000007327		ENSDARG00000030153	ENSACAG00000016592	ENSMMUG00000012562			ENSGALG00000012763	ENSMODG00000002612	ENSOANG00000005574	NAEGRDRAFT_77790	AGAP012336
ENSG00000172361	coiled-coil domain containing 11 [Source:HGNC Symbol;Acc:26530]		ENSXETG00000020322		CHLREDRAFT_196792					MONBRDRAFT_1351				ENSMUSG00000035394				DDB_G0280565	ENSPTRG00000010020							TTHERM_01207630	ENSPPYG00000000329			TGME49_073470		ENSCSAVG00000007124		ENSDARG00000069762	ENSACAG00000010023	ENSMMUG00000009049				ENSMODG00000003773	ENSOANG00000008126				TVAG_436250
ENSG00000075415	solute carrier family 25 (mitochondrial carrier; phosphate carrier); member 3 [Source:HGNC Symbol;Acc:10989]	LOC_Os06g10810	ENSXETG00000018767	OSTLU_25740	CHLREDRAFT_196712	AT2G17270-TAIR-G	Tb09.211.1750	THAPSDRAFT_27276		MONBRDRAFT_35032		CNB03150	FBgn0026409	ENSMUSG00000061904	Phatr22315	TA16320	EFNCRG00000006547	DDB_G0295753	ENSPTRG00000005333	PFL0110c		YJR077C	PVX_084135	SPBC1703.13c	DEHA0B09460g	TTHERM_00535740	ENSPPYG00000004858	C33F10.12	CADANIAG00010103	TGME49_078990		ENSCSAVG00000006889		ENSDARG00000027424	ENSACAG00000013232	ENSMMUG00000023036	GSVIVG00023867001	UM05105.1	ENSGALG00000011514	ENSMODG00000025430	ENSOANG00000005594	NAEGRDRAFT_82427	AGAP013333	LmjF35.4430
ENSG00000120800	UTP20; small subunit (SSU) processome component; homolog (yeast) [Source:HGNC Symbol;Acc:17897]	LOC_Os01g40250		OSTLU_119563		AT4G30990-TAIR-G	Tb10.70.3570			MONBRDRAFT_11008	EHI_148770	CNH02180	FBgn0034734	ENSMUSG00000004356	Phatr43464		EFNCRG00000002195	DDB_G0279083	ENSPTRG00000005349	PFL0405w		YBL004W	PVX_084440	SPBC56F2.04	DEHA0F19580g	TTHERM_00557930	ENSPPYG00000004871	F18C5.3	CADANIAG00004756			ENSCSAVG00000008252		ENSDARG00000018847	ENSACAG00000011671	ENSMMUG00000012891	GSVIVG00021009001	UM04356.1	ENSGALG00000011643	ENSMODG00000003141	ENSOANG00000005578	NAEGRDRAFT_65627	AGAP005033		TVAG_290550
ENSG00000089009	ribosomal protein L6 [Source:HGNC Symbol;Acc:10362]	LOC_Os02g37862	ENSXETG00000004304	OSTLU_94758	CHLREDRAFT_183518	AT1G18540-TAIR-G	Tb10.26.0560	THAPSDRAFT_37032		MONBRDRAFT_19213	EHI_067520	CNE03060	FBgn0039857	ENSMUSG00000057605	Phatr34146	TA08710	EFNCRG00000002150	DDB_G0292460	ENSPTRG00000005474	PF13_0213		YLR448W	PVX_082840	SPCC622.18	DEHA0D10351g	TTHERM_00136120	ENSPPYG00000025855	R151.3	CADANIAG00001460	TGME49_113390				ENSDARG00000058451	ENSACAG00000003060	ENSMMUG00000000879	GSVIVG00033532001	UM02276.1	ENSGALG00000004818	ENSMODG00000003096	ENSOANG00000004808	NAEGRDRAFT_81767	AGAP001911	LmjF33.0720
ENSG00000186298	protein phosphatase 1; catalytic subunit; gamma isozyme [Source:HGNC Symbol;Acc:9283]	LOC_Os03g16110	ENSXETG00000024480			AT5G27840-TAIR-G	Tb11.01.0450				EHI_176170	CNB02030	FBgn0003134	ENSMUSG00000004455	Phatr18899	TA12680	EFNCRG00000007419	DDB_G0275619	ENSPTRG00000005448	PF14_0142		YDR436W	PVX_085730	SPAC57A7.08			ENSPPYG00000004955	C05A2.1	CADANIAG00004921	TGME49_110700		ENSCSAVG00000003052			ENSACAG00000002065	ENSMMUG00000013664	GSVIVG00016462001		ENSGALG00000004571	ENSMODG00000011524	ENSOANG00000004790		AGAP011166	LmjF28.0690
ENSG00000089157	ribosomal protein; large; P0 [Source:HGNC Symbol;Acc:10371]	LOC_Os12g03880	ENSXETG00000026942	OSTLU_29307	CHLREDRAFT_164097	AT3G11250-TAIR-G	Tb11.46.0001	THAPSDRAFT_25812		MONBRDRAFT_18498	EHI_177630	CNG00300	FBgn0000100	ENSMUSG00000067274	Phatr30660	TA21355	EFNCRG00000007339	DDB_G0286501	ENSPTRG00000018264	PF11_0313		YLR340W	PVX_092120	SPCC18.14c	DEHA0F23639g	TTHERM_00636970	ENSPPYG00000018036	F25H2.10	CADANIAG00010379	TGME49_018410		ENSCSAVG00000006184	GL50803_17054	ENSDARG00000051783	ENSACAG00000003756	ENSMMUG00000011856	GSVIVG00032857001	UM06055.1	ENSGALG00000023294	ENSMODG00000015201	ENSOANG00000006524	NAEGRDRAFT_83230	AGAP003592	LmjF27.1390	TVAG_191260
ENSG00000022840	ring finger protein 10 [Source:HGNC Symbol;Acc:10055]	LOC_Os02g31150	ENSXETG00000024508	OSTLU_88828	CHLREDRAFT_189257	AT3G26730-TAIR-G				MONBRDRAFT_26070	EHI_052080	CND00580	FBgn0035232	ENSMUSG00000041740	Phatr43115		EFNCRG00000003746	DDB_G0269996	ENSPTRG00000005541	PF10_0117		YLR427W	PVX_094820	SPBP8B7.23	DEHA0F06424g	TTHERM_00559710	ENSPPYG00000018038		CADANIAG00003181	TGME49_036780		ENSCSAVG00000007777		ENSDARG00000079687	ENSACAG00000002995	ENSMMUG00000004223	GSVIVG00032990001	UM02623.1	ENSGALG00000007143	ENSMODG00000003111	ENSOANG00000003783	NAEGRDRAFT_56808	AGAP007954	LmjF08.1240	TVAG_082580
ENSG00000110931	calcium/calmodulin-dependent protein kinase kinase 2; beta [Source:HGNC Symbol;Acc:1470]	LOC_Os03g50330	ENSXETG00000020962	OSTLU_39356	CHLREDRAFT_115373	AT5G60550-TAIR-G				MONBRDRAFT_1855		CNH01420	FBgn0040056	ENSMUSG00000029471	Phatr15929		EFNCRG00000002713	DDB_G0279405	ENSPTRG00000005556	PFB0605w		YGL179C	PVX_002865	SPCC1919.01		TTHERM_01016070	ENSPPYG00000005047	C05H8.1	CADANIAG00003334			ENSCSAVG00000009364		ENSDARG00000078645	ENSACAG00000001387	ENSMMUG00000016969	GSVIVG00025173001		ENSGALG00000004011	ENSMODG00000012011	ENSOANG00000013706		AGAP002250		TVAG_107700
ENSG00000089154	GCN1 general control of amino-acid synthesis 1-like 1 (yeast) [Source:HGNC Symbol;Acc:4199]	LOC_Os03g51140	ENSXETG00000012193			AT1G64790-TAIR-G				MONBRDRAFT_8718		CNB02430		ENSMUSG00000041638	Phatr49748		EFNCRG00000005779	DDB_G0279487	ENSPTRG00000005525	MAL13P1.26		YGL195W	PVX_122100	SPAC18G6.05c	DEHA0F03806g		ENSPPYG00000018035	Y48G9A.3	CADANIAG00007202	TGME49_031480		ENSCSAVG00000011812		ENSDARG00000067953	ENSACAG00000003819	ENSMMUG00000009152	GSVIVG00026340001	UM04443.1	ENSGALG00000007276	ENSMODG00000015221	ENSOANG00000021688		AGAP001700
ENSG00000139767	serine/arginine repetitive matrix 4 [Source:HGNC Symbol;Acc:29389]		ENSXETG00000004018										FBgn0035617	ENSMUSG00000063919					ENSPTRG00000005517	PFC0465c			PVX_119660				ENSPPYG00000012541	F28D9.1	CADANIAG00010159						ENSACAG00000004139	ENSMMUG00000030890			ENSGALG00000007388	ENSMODG00000015283	ENSOANG00000001692		AGAP005366
ENSG00000150967	ATP-binding cassette; sub-family B (MDR/TAP); member 9 [Source:HGNC Symbol;Acc:50]	LOC_Os05g47490			CHLREDRAFT_166297	AT3G28390-TAIR-G				MONBRDRAFT_12463	EHI_075420	CNK01090		ENSMUSG00000029408	Phatrdraft1613		EFNCRG00000009227	DDB_G0293438	ENSPTRG00000018272	PFE1150w		YKL209C	PVX_080100	SPBC25B2.02c		TTHERM_00420410	ENSPPYG00000005077	T21E8.1	CADANIAG00009048			ENSCSAVG00000007318	GL50803_41118	ENSDARG00000056200	ENSACAG00000014242	ENSMMUG00000005301	GSVIVG00038687001		ENSGALG00000003736	ENSMODG00000012398	ENSOANG00000009131
ENSG00000150991	ubiquitin C [Source:HGNC Symbol;Acc:12468]	LOC_Os06g46770	ENSXETG00000017136	OSTLU_26775		AT3G09790-TAIR-G	Tb11.01.1680		estExt_Genewise1.C_460139			CNK02620	FBgn0086558	ENSMUSG00000008348	Phatr54323		EFNCRG00000001631	DDB_G0289905	ENSPTRG00000018999	PFL0585w		YLL039C	PVX_084620	SPBC337.08c	DEHA0F03157g	TTHERM_00346530	ENSPPYG00000005104	F25B5.4	CADANIAG00008667		POPUTRICG101748	ENSCSAVG00000007287		ENSDARG00000067755		ENSMMUG00000002320	GSVIVG00023471001	UM02073.1	ENSGALG00000023677		ENSOANG00000005014		AGAP001970	LmjF36.3530
ENSG00000111364	DEAD (Asp-Glu-Ala-Asp) box polypeptide 55 [Source:HGNC Symbol;Acc:20085]	LOC_Os01g07080	ENSXETG00000005825	OSTLU_1733	CHLREDRAFT_118990	AT1G71280-TAIR-G	Tb09.211.2300	THAPSDRAFT_34027	e_gw1.39.86.1	MONBRDRAFT_35262	EHI_151190	CNH02690	FBgn0037561	ENSMUSG00000029389	Phatr9989		EFNCRG00000002742	DDB_G0291588	ENSPTRG00000005601			YFL002C		SPBC24C6.02	DEHA0D08470g	TTHERM_00316680	ENSPPYG00000005091	ZK512.2	CADANIAG00009893		POPUTRICG116379	ENSCSAVG00000003375		ENSDARG00000009864	ENSACAG00000015296	ENSMMUG00000013178	GSVIVG00032750001	UM03268.1	ENSGALG00000003298	ENSMODG00000012519	ENSOANG00000015332	NAEGRDRAFT_60928	AGAP001223	LmjF35.4030	TVAG_172460
ENSG00000111450	syntaxin 2 [Source:HGNC Symbol;Acc:3403]	LOC_Os02g11890	ENSXETG00000011686			AT1G61290-TAIR-G	Tb11.12.0013		estExt_gwp_gw1.C_980071		EHI_139030	CNH02560	FBgn0024980	ENSMUSG00000029428		TA12025	EFNCRG00000008511	DDB_G0289379	ENSPTRG00000005635			YPL232W		SPCC825.03c			ENSPPYG00000005123	T01B11.3			POPUTRICG125493			ENSDARG00000004618	ENSACAG00000014093	ENSMMUG00000020926	GSVIVG00023788001	UM04228.1	ENSGALG00000002536	ENSMODG00000015598	ENSOANG00000001875		AGAP001030	LmjF28.1470
ENSG00000033030	zinc finger; CCHC domain containing 8 [Source:HGNC Symbol;Acc:25265]	LOC_Os06g30020	ENSXETG00000007797			AT1G67210-TAIR-G							FBgn0035021	ENSMUSG00000029427					ENSPTRG00000005579								ENSPPYG00000005068	ZK632.11				ENSCSAVG00000011682		ENSDARG00000034982	ENSACAG00000001545	ENSMMUG00000013643	GSVIVG00011977001		ENSGALG00000004486	ENSMODG00000012264	ENSOANG00000006199		AGAP005070
ENSG00000177084	polymerase (DNA directed); epsilon [Source:HGNC Symbol;Acc:9177]	LOC_Os02g30800	ENSXETG00000016151	OSTLU_150	CHLREDRAFT_9481	AT2G27120-TAIR-G	Tb09.211.1820	THAPSDRAFT_268553	e_gw1.133.8.1	MONBRDRAFT_15015		CNK01430	FBgn0020756	ENSMUSG00000007080	Phatr52678	TA09840	EFNCRG00000005438	DDB_G0283189	ENSPTRG00000005654	PFF1470c		YNL262W	PVX_114615	SPBC25H2.13c	DEHA0E23254g	TTHERM_00112520	ENSPPYG00000005143	F33H2.5	CADANIAG00010012	TGME49_119860	POPUTRICG143148	ENSCSAVG00000004243		ENSDARG00000058533	ENSACAG00000010305	ENSMMUG00000015463	GSVIVG00031365001	UM01008.1	ENSGALG00000007665	ENSMODG00000015171	ENSOANG00000010626	NAEGRDRAFT_59151	AGAP004615	LmjF35.4360	TVAG_197030
ENSG00000165487	EF-hand domain family; member A1 [Source:HGNC Symbol;Acc:31830]	LOC_Os02g39950	ENSXETG00000009596			AT4G32060-TAIR-G	Tb927.8.1850						FBgn0038735	ENSMUSG00000021973				DDB_G0287825	ENSPTRG00000005696									C56A3.6						ENSDARG00000009939	ENSACAG00000002833	ENSMMUG00000011252	GSVIVG00035935001		ENSGALG00000017125	ENSMODG00000008317	ENSOANG00000009038		AGAP004179	LmjF07.0110
ENSG00000027001	mitochondrial intermediate peptidase [Source:HGNC Symbol;Acc:7104]	LOC_Os06g47210	ENSXETG00000009705	OSTLU_625	CHLREDRAFT_141176	AT5G51540-TAIR-G	Tb10.6k15.0490	THAPSDRAFT_263784		MONBRDRAFT_33521		CNC03660	FBgn0033038	ENSMUSG00000021993	Phatr24006	TA20475	EFNCRG00000001041	DDB_G0295743	ENSPTRG00000018288	MAL13P1.184		YKL134C	PVX_082780	SPAC1F3.10c	DEHA0G05566g		ENSPPYG00000005207	Y67H2A.7		TGME49_072670		ENSCSAVG00000009947		ENSDARG00000055344	ENSACAG00000003107	ENSMMUG00000006942	GSVIVG00018572001	UM02435.1	ENSGALG00000017118	ENSMODG00000008482	ENSOANG00000009042	NAEGRDRAFT_71343	AGAP007728	LmjF36.4450
ENSG00000151846	poly(A) binding protein; cytoplasmic 3 [Source:HGNC Symbol;Acc:8556]	LOC_Os03g17030				AT4G34110-TAIR-G						CNI01160	FBgn0035016	ENSMUSG00000050667	Phatr23959		EFNCRG00000004471	DDB_G0290745	ENSPTRG00000022593	PFL1170w		YHR015W	PVX_123845	SPAC57A7.04c			ENSPPYG00000005219	Y106G6H.2	CADANIAG00004687			ENSCSAVG00000004246				ENSMMUG00000020835	GSVIVG00009455001		ENSGALG00000014450	ENSMODG00000015024			AGAP011092
ENSG00000139597	NEDD4 binding protein 2-like 1 [Source:HGNC Symbol;Acc:25037]		ENSXETG00000017009										FBgn0027532	ENSMUSG00000041132					ENSPTRG00000005768								ENSPPYG00000005265								ENSACAG00000004526	ENSMMUG00000007198			ENSGALG00000023017	ENSMODG00000009524		NAEGRDRAFT_58356	AGAP002516
ENSG00000083642	PDS5; regulator of cohesion maintenance; homolog B (S. cerevisiae) [Source:HGNC Symbol;Acc:20418]	LOC_Os01g64900	ENSXETG00000017000		CHLREDRAFT_146572	AT1G80810-TAIR-G	Tb11.02.4280			MONBRDRAFT_32239		CNJ00860	FBgn0260012	ENSMUSG00000034021			EFNCRG00000000109	DDB_G0275929	ENSPTRG00000005771			YMR076C		SPAC110.02	DEHA0F20966g		ENSPPYG00000005269	H38K22.1	CADANIAG00000142			ENSCSAVG00000002399		ENSDARG00000061312	ENSACAG00000004327	ENSMMUG00000007201	GSVIVG00008876001	UM03740.1	ENSGALG00000017070	ENSMODG00000009630	ENSOANG00000015485	NAEGRDRAFT_73050	AGAP010643
ENSG00000172915	neurobeachin [Source:HGNC Symbol;Acc:7648]	LOC_Os02g44380	ENSXETG00000026016	OSTLU_15102		AT2G45540-TAIR-G					EHI_061030		FBgn0086911	ENSMUSG00000027799	Phatr10805			DDB_G0282925	ENSPTRG00000005775							TTHERM_00637770	ENSPPYG00000005273	F10F2.1				ENSCSAVG00000005049		ENSDARG00000010158	ENSACAG00000004192	ENSMMUG00000019831	GSVIVG00027547001		ENSGALG00000017062	ENSMODG00000009914	ENSOANG00000015488		AGAP000017		TVAG_378210
ENSG00000139618	breast cancer 2; early onset [Source:HGNC Symbol;Acc:1101]	LOC_Os01g07110	ENSXETG00000017011			AT4G00020-TAIR-G								ENSMUSG00000041147				DDB_G0293414	ENSPTRG00000005766							TTHERM_00437260	ENSPPYG00000005264							ENSDARG00000079015	ENSACAG00000004593	ENSMMUG00000007197	GSVIVG00030280001		ENSGALG00000017073	ENSMODG00000009516	ENSOANG00000015481		AGAP007032		TVAG_473090
ENSG00000141639	mitogen-activated protein kinase 4 [Source:HGNC Symbol;Acc:6878]		ENSXETG00000022383											ENSMUSG00000024558	Phatr14453			DDB_G0280643	ENSPTRG00000010024	PF11_0147		YPR054W	PVX_091340				ENSPPYG00000012013	C49C3.10				ENSCSAVG00000011683		ENSDARG00000017681	ENSACAG00000010066	ENSMMUG00000017290	GSVIVG00009766001			ENSMODG00000003819	ENSOANG00000001768
ENSG00000073910	furry homolog (Drosophila) [Source:HGNC Symbol;Acc:20367]	LOC_Os02g58410	ENSXETG00000017019			AT5G15680-TAIR-G						CNB01240	FBgn0016081	ENSMUSG00000056602			EFNCRG00000009486	DDB_G0275305	ENSPTRG00000005764			YIL129C		SPBP19A11.04c			ENSPPYG00000005262	F21H11.2	CADANIAG00002080			ENSCSAVG00000000420		ENSDARG00000056001	ENSACAG00000004598	ENSMMUG00000030798	GSVIVG00036514001		ENSGALG00000017075	ENSMODG00000009454	ENSOANG00000015477	NAEGRDRAFT_79176	AGAP004892
ENSG00000188342	general transcription factor IIF; polypeptide 2; 30kDa [Source:HGNC Symbol;Acc:4653]	LOC_Os01g56550	ENSXETG00000026120	OSTLU_6696		AT3G52270-TAIR-G						CNL05180	FBgn0010421	ENSMUSG00000067995			EFNCRG00000002489	DDB_G0287131	ENSPTRG00000005840			YGR005C		SPBC1198.13c	DEHA0A07194g		ENSPPYG00000025829	Y39B6A.36	CADANIAG00008165					ENSDARG00000069910	ENSACAG00000006496	ENSMMUG00000012634	GSVIVG00016312001	UM03061.1	ENSGALG00000016974	ENSMODG00000023069	ENSOANG00000022461	NAEGRDRAFT_77700	AGAP007002
ENSG00000133112	tumor protein; translationally-controlled 1 [Source:HGNC Symbol;Acc:12022]	LOC_Os11g43900	ENSXETG00000021616			AT3G05540-TAIR-G	Tb927.8.6750				EHI_021360	CNM01460	FBgn0037874	ENSMUSG00000059252	Phatr46897	TA21460	EFNCRG00000006275	DDB_G0282853	ENSPTRG00000005843	PFE0545c		YKL056C	PVX_080685	SPAC1F12.02c	DEHA0E18216g	TTHERM_00713140	ENSPPYG00000018065	F25H2.11	CADANIAG00002035	TGME49_051680		ENSCSAVG00000009121	GL50803_6242	ENSDARG00000069902	ENSACAG00000012260	ENSMMUG00000000201	GSVIVG00017723001	UM01283.1	ENSGALG00000016977	ENSMODG00000014940	ENSOANG00000022462	NAEGRDRAFT_80074	AGAP002667	LmjF24.1510	TVAG_180840
ENSG00000136152	component of oligomeric golgi complex 3 [Source:HGNC Symbol;Acc:18619]	LOC_Os08g34970	ENSXETG00000021660	OSTLU_35884	CHLREDRAFT_195654	AT1G73430-TAIR-G	Tb10.70.0670			MONBRDRAFT_31482	EHI_147890	CNE03600	FBgn0031536	ENSMUSG00000034893	Phatr43498		EFNCRG00000003240	DDB_G0281511	ENSPTRG00000005847			YER157W		SPBC1539.05	DEHA0C03025g	TTHERM_00709760	ENSPPYG00000005340	Y71F9AM.4	CADANIAG00005517					ENSDARG00000053504	ENSACAG00000012239	ENSMMUG00000018409	GSVIVG00015003001	UM05404.1	ENSGALG00000016980	ENSMODG00000014952	ENSOANG00000015582	NAEGRDRAFT_29692	AGAP003970		TVAG_028140
ENSG00000215475	seven in absentia homolog 3 (Drosophila) [Source:HGNC Symbol;Acc:30553]	LOC_Os07g46560	ENSXETG00000014647			AT2G41980-TAIR-G							FBgn0259794						ENSPTRG00000033908								ENSPPYG00000005343										GSVIVG00025381001		ENSGALG00000016983	ENSMODG00000014958	ENSOANG00000015581
ENSG00000102780	diacylglycerol kinase; eta [Source:HGNC Symbol;Acc:2854]		ENSXETG00000014560	OSTLU_35343				THAPSDRAFT_15977					FBgn0085413	ENSMUSG00000034731		TA13375			ENSPTRG00000005823	PFI1485c			PVX_099990				ENSPPYG00000005318	F42A9.1				ENSCSAVG00000009376			ENSACAG00000001662	ENSMMUG00000023076			ENSGALG00000016959	ENSMODG00000014844	ENSOANG00000004639		AGAP002226
ENSG00000165416	SGT1; suppressor of G2 allele of SKP1 (S. cerevisiae) [Source:HGNC Symbol;Acc:16987]	LOC_Os01g43540	ENSXETG00000018887	OSTLU_4906	CHLREDRAFT_108398	AT4G11260-TAIR-G	Tb927.1.3200	THAPSDRAFT_269341		MONBRDRAFT_15883	EHI_117820	CNM02300	FBgn0260939	ENSMUSG00000022024	Phatr11363		EFNCRG00000004405	DDB_G0269292	ENSPTRG00000005810	PFI1610c		YOR057W	PVX_087045	SPBC36.12c	DEHA0B02156g	TTHERM_00471060	ENSPPYG00000005392	D1054.3	CADANIAG00004319	TGME49_031590		ENSCSAVG00000006103	GL50803_7850	ENSDARG00000075130	ENSACAG00000000605	ENSMMUG00000016401	GSVIVG00023184001	UM00604.1	ENSGALG00000016946	ENSMODG00000014748	ENSOANG00000004454		AGAP006161	LmjF20.1640	TVAG_078170
ENSG00000125257	ATP-binding cassette; sub-family C (CFTR/MRP); member 4 [Source:HGNC Symbol;Acc:55]	LOC_Os04g52900	ENSXETG00000010958			AT1G30420-TAIR-G		THAPSDRAFT_264896		MONBRDRAFT_29687			FBgn0051793	ENSMUSG00000032849	Phatr18826	TA12925	EFNCRG00000003778	DDB_G0287691	ENSPTRG00000005971			YGR281W				TTHERM_00916430	ENSPPYG00000005448	F20B6.3	CADANIAG00006532			ENSCSAVG00000003634	GL50803_17132	ENSDARG00000058953	ENSACAG00000002058	ENSMMUG00000021807	GSVIVG00021589001		ENSGALG00000016896	ENSMODG00000009315	ENSOANG00000014917		AGAP004603
ENSG00000102580	DnaJ (Hsp40) homolog; subfamily C; member 3 [Source:HGNC Symbol;Acc:9439]	LOC_Os08g35160	ENSXETG00000021053			AT3G14950-TAIR-G	Tb927.7.3630	THAPSDRAFT_269547	gw1.84.142.1	MONBRDRAFT_18046		CND04620	FBgn0037718	ENSMUSG00000022136	Phatr47258		EFNCRG00000000194	DDB_G0286251	ENSPTRG00000005976					SPBC543.02c	DEHA0C10692g		ENSPPYG00000005451	Y54E10BL.4	CADANIAG00009570		POPUTRICG128074	ENSCSAVG00000001321		ENSDARG00000017874	ENSACAG00000001832	ENSMMUG00000005841	GSVIVG00005875001	UM05173.1	ENSGALG00000016894	ENSMODG00000008985	ENSOANG00000014915	NAEGRDRAFT_78697	AGAP002752	LmjF14.1330	TVAG_291620
ENSG00000065150	importin 5 [Source:HGNC Symbol;Acc:6402]	LOC_Os07g38760	ENSXETG00000023496	OSTLU_25726		AT5G19820-TAIR-G	Tb11.01.7010		estExt_Genewise1.C_310185	MONBRDRAFT_32626	EHI_064450	CNE03370	FBgn0087013	ENSMUSG00000030662	Phatr45915	TA21430	EFNCRG00000003139	DDB_G0291650	ENSPTRG00000005984	PFE1195w		YMR308C	PVX_080050	SPCC1840.03	DEHA0C12012g	TTHERM_00550700	ENSPPYG00000005458	C53D5.6	CADANIAG00003345		POPUTRICG107620	ENSCSAVG00000004331	GL50803_15106	ENSDARG00000040245	ENSACAG00000016245	ENSMMUG00000013531	GSVIVG00026307001		ENSGALG00000016887	ENSMODG00000008520	ENSOANG00000005460	NAEGRDRAFT_36824	AGAP003769	LmjF32.2150	TVAG_405250
ENSG00000139675	heterogeneous nuclear ribonucleoprotein A1-like 2 [Source:HGNC Symbol;Acc:27067]	LOC_Os11g41890	ENSXETG00000021277			AT5G55550-TAIR-G			e_gw1.13.176.1								EFNCRG00000003915					YOL123W		SPBC660.15			ENSPPYG00000004746	F42A6.7	CADANIAG00000536			ENSCSAVG00000000472		ENSDARG00000011020	ENSACAG00000009293	ENSMMUG00000031613	GSVIVG00027891001			ENSMODG00000023422
ENSG00000102606	Rho guanine nucleotide exchange factor (GEF) 7 [Source:HGNC Symbol;Acc:15607]		ENSXETG00000012868							MONBRDRAFT_16749	EHI_127420		FBgn0015803	ENSMUSG00000031511					ENSPTRG00000006039								ENSPPYG00000005508	K11E4.4				ENSCSAVG00000006656		ENSDARG00000006299	ENSACAG00000006216	ENSMMUG00000013138			ENSGALG00000016851	ENSMODG00000004481	ENSOANG00000015625		AGAP007877	LmjF30.2690
ENSG00000198824	zinc finger protein 828 [Source:HGNC Symbol;Acc:20311]	LOC_Os07g23640	ENSXETG00000001219			AT2G28671-TAIR-G							FBgn0029728	ENSMUSG00000047710					ENSPTRG00000023033				PVX_097575				ENSPPYG00000005537	C50F7.5						ENSDARG00000078480	ENSACAG00000001643	ENSMMUG00000023599			ENSGALG00000016813	ENSMODG00000003128	ENSOANG00000000610		AGAP009638
ENSG00000100888	chromodomain helicase DNA binding protein 8 [Source:HGNC Symbol;Acc:20153]	LOC_Os01g65850	ENSXETG00000017194										FBgn0086902	ENSMUSG00000053754	Phatr16262		EFNCRG00000004065	DDB_G0293012	ENSPTRG00000006124					SPBP35G2.10			ENSPPYG00000005596	T04D1.4	CADANIAG00008616			ENSCSAVG00000005900		ENSDARG00000075543	ENSACAG00000003139	ENSMMUG00000015002				ENSMODG00000006219	ENSOANG00000013276		AGAP008482		TVAG_076520
ENSG00000129472	RAB2B; member RAS oncogene family [Source:HGNC Symbol;Acc:20246]		ENSXETG00000017184	OSTLU_12688								CND00140		ENSMUSG00000022159				DDB_G0268760	ENSPTRG00000006125								ENSPPYG00000005597	F11A5.3							ENSACAG00000003034	ENSMMUG00000014992				ENSMODG00000006121	ENSOANG00000021670
ENSG00000100814	cyclin B1 interacting protein 1; E3 ubiquitin protein ligase [Source:HGNC Symbol;Acc:19437]	LOC_Os02g13810	ENSXETG00000016988			AT1G53490-TAIR-G								ENSMUSG00000071470				DDB_G0269498	ENSPTRG00000006088								ENSPPYG00000005561					ENSCSAVG00000000434			ENSACAG00000008387	ENSMMUG00000016251	GSVIVG00014096001			ENSMODG00000007228	ENSOANG00000001022
ENSG00000129460	neuroguidin; EIF4E binding protein [Source:HGNC Symbol;Acc:20271]	LOC_Os01g68310	ENSXETG00000014562	OSTLU_6323		AT1G07840-TAIR-G		THAPSDRAFT_268543			EHI_153280	CNL04010	FBgn0031736	ENSMUSG00000022204	Phatr44687			DDB_G0269972	ENSPTRG00000006177							TTHERM_00375098	ENSPPYG00000005670	C48E7.3						ENSDARG00000045372	ENSACAG00000007340	ENSMMUG00000014766	GSVIVG00026918001	UM03567.1		ENSMODG00000004257	ENSOANG00000013060		AGAP008697		TVAG_091630
ENSG00000129559	neural precursor cell expressed; developmentally down-regulated 8 [Source:HGNC Symbol;Acc:7732]	LOC_Os10g39590	ENSXETG00000027217	OSTLU_40601		AT1G11980-TAIR-G	Tb927.4.2540			MONBRDRAFT_15567			FBgn0032725	ENSMUSG00000010376			EFNCRG00000002798	DDB_G0289905	ENSPTRG00000006206	MAL13P1.64		YDR139C	PVX_122475	SPBC12D12.08c	DEHA0D07931g		ENSPPYG00000005692	H06I04.4	CADANIAG00006830					ENSDARG00000054317		ENSMMUG00000029409				ENSMODG00000003254			AGAP007913
ENSG00000174373	Ral GTPase activating protein; alpha subunit 1 (catalytic) [Source:HGNC Symbol;Acc:17770]		ENSXETG00000025861							MONBRDRAFT_36389	EHI_139960		FBgn0039466	ENSMUSG00000021027				DDB_G0284255	ENSPTRG00000006268								ENSPPYG00000005746	Y18H1A.3				ENSCSAVG00000007838		ENSDARG00000076889	ENSACAG00000001642	ENSMMUG00000016487			ENSGALG00000010088	ENSMODG00000012779	ENSOANG00000014058	NAEGRDRAFT_81714	AGAP004143
ENSG00000092020	protein phosphatase 2; regulatory subunit B''; gamma [Source:HGNC Symbol;Acc:17485]	LOC_Os05g05710	ENSXETG00000012287		CHLREDRAFT_116578	AT5G18580-TAIR-G	Tb927.2.6080			MONBRDRAFT_1300				ENSMUSG00000021022					ENSPTRG00000006261	PF13_0302			PVX_114800			TTHERM_00621360	ENSPPYG00000005741					ENSCSAVG00000010606	GL50803_17157	ENSDARG00000043972	ENSACAG00000002011	ENSMMUG00000003530	GSVIVG00017781001		ENSGALG00000010052	ENSMODG00000012905	ENSOANG00000014054	NAEGRDRAFT_64738		LmjF33.3220	TVAG_046760
ENSG00000196943	chromosome 14 open reading frame 21 [Source:HGNC Symbol;Acc:19826]	LOC_Os10g25110	ENSXETG00000008138		CHLREDRAFT_35759	AT1G72320-TAIR-G				MONBRDRAFT_36078			FBgn0033169	ENSMUSG00000019297			EFNCRG00000005318	DDB_G0276255	ENSPTRG00000033813			YJL010C		SPAC6G9.02c	DEHA0D17765g		ENSPPYG00000005698		CADANIAG00005519	TGME49_066400		ENSCSAVG00000001657		ENSDARG00000078442	ENSACAG00000004349	ENSMMUG00000010049	GSVIVG00016664001			ENSMODG00000003072			AGAP011440		TVAG_371690
ENSG00000213741	ribosomal protein S29 [Source:HGNC Symbol;Acc:10419]	LOC_Os03g56241	ENSXETG00000017102	OSTLU_42310	CHLREDRAFT_195607	AT3G43980-TAIR-G		THAPSDRAFT_42332			EHI_030070	CNC04290	FBgn0037752	ENSMUSG00000059064	Phatr28147	TA12000	EFNCRG00000003492	DDB_G0272308	ENSPTRG00000018331			YLR388W	PVX_087825	SPBC1685.09	DEHA0A11979g		ENSPPYG00000005785	B0412.4	CADANIAG00005015	TGME49_042340				ENSDARG00000041232	ENSACAG00000000641	ENSMMUG00000032153	GSVIVG00015056001		ENSGALG00000012229	ENSMODG00000025305			AGAP001595	LmjF28.2460	TVAG_393120
ENSG00000165502	ribosomal protein L36a-like [Source:HGNC Symbol;Acc:10346]	LOC_Os07g26740	ENSXETG00000018150			AT3G23390-TAIR-G							FBgn0031980		Phatr8185		EFNCRG00000000581	DDB_G0270984	ENSPTRG00000022105	PFC0200w		YNL162W	PVX_119345	SPAC15E1.03		TTHERM_00633150	ENSPPYG00000025837	C09H10.2	CADANIAG00006829			ENSCSAVG00000007282		ENSDARG00000058105	ENSACAG00000008503	ENSMMUG00000017867	GSVIVG00012052001		ENSGALG00000004952	ENSMODG00000024968	ENSOANG00000004225		AGAP003538		TVAG_470540
ENSG00000139921	thioredoxin-related transmembrane protein 1 [Source:HGNC Symbol;Acc:15487]		ENSXETG00000016489				Tb927.4.2450	THAPSDRAFT_24560					FBgn0036221	ENSMUSG00000021072					ENSPTRG00000006339							TTHERM_00190930	ENSPPYG00000005810	F46E10.9				ENSCSAVG00000011250		ENSDARG00000019487	ENSACAG00000003935	ENSMMUG00000001901			ENSGALG00000020340	ENSMODG00000013196	ENSOANG00000013964		AGAP001613
ENSG00000091157	WD repeat domain 7 [Source:HGNC Symbol;Acc:13490]	LOC_Os06g22550	ENSXETG00000020898			AT4G11270-TAIR-G				MONBRDRAFT_33150			FBgn0023510	ENSMUSG00000040560				DDB_G0272771	ENSPTRG00000010042								ENSPPYG00000009179	Y54F10AM.10				ENSCSAVG00000004972		ENSDARG00000059329	ENSACAG00000009169	ENSMMUG00000012916	GSVIVG00019421001		ENSGALG00000003019	ENSMODG00000020452	ENSOANG00000001712	NAEGRDRAFT_78230	AGAP008003
ENSG00000185246	PRP39 pre-mRNA processing factor 39 homolog (S. cerevisiae) [Source:HGNC Symbol;Acc:20314]	LOC_Os03g11200	ENSXETG00000003066		CHLREDRAFT_193637	AT1G04080-TAIR-G							FBgn0039600	ENSMUSG00000035597			EFNCRG00000002838	DDB_G0283307	ENSPTRG00000006304			YML046W		SPBC4B4.09	DEHA0F21120g		ENSPPYG00000005776	F25B4.5	CADANIAG00008273					ENSDARG00000042080	ENSACAG00000004047	ENSMMUG00000010862	GSVIVG00028423001		ENSGALG00000012468	ENSMODG00000007393	ENSOANG00000014000				TVAG_102960
ENSG00000165496	ribosomal protein L10-like [Source:HGNC Symbol;Acc:17976]	LOC_Os03g21470	ENSXETG00000010878			AT1G26910-TAIR-G		THAPSDRAFT_28443				CNB02360	FBgn0024733		Phatr48699		EFNCRG00000008083	DDB_G0288273	ENSPTRG00000006310	PF14_0141		YLR075W	PVX_085735	SPAP7G5.05			ENSPPYG00000005783	F10B5.1	CADANIAG00006933			ENSCSAVG00000011193		ENSDARG00000025581	ENSACAG00000008192	ENSMMUG00000029369	GSVIVG00001137001			ENSMODG00000024921	ENSOANG00000011015		AGAP000953
ENSG00000126803	heat shock 70kDa protein 2 [Source:HGNC Symbol;Acc:5235]	LOC_Os12g14070	ENSXETG00000022536			AT4G24280-TAIR-G						CNC02320	FBgn0001217	ENSMUSG00000059970	Phatr54019		EFNCRG00000001162	DDB_G0293678	ENSPTRG00000006439	PF08_0054		YNL209W	PVX_089425	SPBC1709.05			ENSPPYG00000005902	F11F1.1	CADANIAG00003113			ENSCSAVG00000009296			ENSACAG00000015774		GSVIVG00026014001		ENSGALG00000011715	ENSMODG00000023945	ENSOANG00000009457		AGAP004583
ENSG00000100554	ATPase; H+ transporting; lysosomal 34kDa; V1 subunit D [Source:HGNC Symbol;Acc:13527]	LOC_Os04g55040	ENSXETG00000011222	OSTLU_88668	CHLREDRAFT_191863	AT3G58730-TAIR-G	Tb10.70.3600	THAPSDRAFT_39173	estExt_fgenesh1_pg.C_2700015	MONBRDRAFT_15580	EHI_056390	CNC00590	FBgn0033706	ENSMUSG00000021114	Phatr51058	TA13470	EFNCRG00000008240	DDB_G0274331	ENSPTRG00000006461	PF13_0227		YEL051W	PVX_082995	SPCC965.03	DEHA0E09515g	TTHERM_00821870	ENSPPYG00000005920	F55H2.2	CADANIAG00002639	TGME49_081920	POPUTRICG102143	ENSCSAVG00000009346	GL50803_3678	ENSDARG00000011175	ENSACAG00000006040	ENSMMUG00000021418		UM04167.1	ENSGALG00000009570	ENSMODG00000009896	ENSOANG00000005410	NAEGRDRAFT_74068	AGAP010298	LmjF35.0700	TVAG_038640
ENSG00000154001	protein phosphatase 2; regulatory subunit B'; epsilon isoform [Source:HGNC Symbol;Acc:9313]	LOC_Os10g39414	ENSXETG00000003584	OSTLU_35344		AT5G25510-TAIR-G							FBgn0052568	ENSMUSG00000021051	Phatr11741		EFNCRG00000003366	DDB_G0280469	ENSPTRG00000006426			YOR014W		SPAC6F12.12			ENSPPYG00000005889	W08G11.4	CADANIAG00004020			ENSCSAVG00000007663		ENSDARG00000015474	ENSACAG00000016037	ENSMMUG00000008205	GSVIVG00001852001		ENSGALG00000011840	ENSMODG00000008976	ENSOANG00000009097		AGAP004096
ENSG00000100575	translocase of inner mitochondrial membrane 9 homolog (yeast) [Source:HGNC Symbol;Acc:11819]	LOC_Os12g38310	ENSXETG00000017085	OSTLU_13482	CHLREDRAFT_56449	AT3G46560-TAIR-G		THAPSDRAFT_38886					FBgn0030480	ENSMUSG00000021079	Phatr22027	TA05720	EFNCRG00000000062		ENSPTRG00000006394	PF13_0358		YEL020W-A	PVX_115390	SPCC24B10.05	DEHA0C14806g		ENSPPYG00000005859	C06G3.11	CADANIAG00000769	TGME49_032820				ENSDARG00000043865	ENSACAG00000014715	ENSMMUG00000005788	GSVIVG00034172001		ENSGALG00000012026	ENSMODG00000007898			AGAP000781
ENSG00000214760		LOC_Os10g32820	ENSXETG00000009802			AT1G57860-TAIR-G			estExt_fgenesh1_pg.C_2980014			CNE02170	FBgn0032987	ENSMUSG00000056849	Phatr46735		EFNCRG00000001306	DDB_G0279387	ENSPTRG00000024074	PF14_0240		YPL079W	PVX_085225	SPBC365.03c			ENSPPYG00000005915	C14B9.7	CADANIAG00005619		POPUTRICG107102	ENSCSAVG00000009818		ENSDARG00000010516	ENSACAG00000003169	ENSMMUG00000006185	GSVIVG00033444001		ENSGALG00000017100		ENSOANG00000009054		AGAP012138
ENSG00000081177	exonuclease 3'-5' domain containing 2 [Source:HGNC Symbol;Acc:20217]	LOC_Os07g32890	ENSXETG00000017930			AT2G32415-TAIR-G		THAPSDRAFT_10416		MONBRDRAFT_37441			FBgn0037901	ENSMUSG00000032705	Phatr35595			DDB_G0278593	ENSPTRG00000018346							TTHERM_00630440	ENSPPYG00000005937							ENSDARG00000016117	ENSACAG00000005306	ENSMMUG00000020514	GSVIVG00030425001		ENSGALG00000009456	ENSMODG00000010228	ENSOANG00000012621	NAEGRDRAFT_68365	AGAP001549	LmjF31.2700
ENSG00000119599	DDB1 and CUL4 associated factor 4 [Source:HGNC Symbol;Acc:20229]	LOC_Os07g01730	ENSXETG00000021849			AT5G17370-TAIR-G								ENSMUSG00000021222				DDB_G0288597	ENSPTRG00000006507								ENSPPYG00000005965				POPUTRICG100633			ENSDARG00000003197	ENSACAG00000016340	ENSMMUG00000003625	GSVIVG00010083001		ENSGALG00000009345	ENSMODG00000006889	ENSOANG00000001699
ENSG00000165417	general transcription factor IIA; 1; 19/37kDa [Source:HGNC Symbol;Acc:4646]	LOC_Os05g22670	ENSXETG00000010036	OSTLU_119594		AT1G07470-TAIR-G			estExt_fgenesh1_pg.C_620138	MONBRDRAFT_31531		CNN01060	FBgn0011289	ENSMUSG00000020962			EFNCRG00000002012	DDB_G0290327	ENSPTRG00000006596			YOR194C		SPBC28F2.09	DEHA0G20097g	TTHERM_01289170	ENSPPYG00000006041	K11D12.2	CADANIAG00001844		POPUTRICG101581			ENSDARG00000011000	ENSACAG00000017431	ENSMMUG00000022122	GSVIVG00024907001		ENSGALG00000010576	ENSMODG00000003731	ENSOANG00000000808	NAEGRDRAFT_88235	AGAP002958
ENSG00000100433	potassium channel; subfamily K; member 10 [Source:HGNC Symbol;Acc:6273]		ENSXETG00000016610										FBgn0017561	ENSMUSG00000033854					ENSPTRG00000006604								ENSPPYG00000006050					ENSCSAVG00000008819		ENSDARG00000045956	ENSACAG00000013306	ENSMMUG00000021010			ENSGALG00000010598	ENSMODG00000003344	ENSOANG00000020359	NAEGRDRAFT_78006	AGAP002224
ENSG00000167468	glutathione peroxidase 4 (phospholipid hydroperoxidase) [Source:HGNC Symbol;Acc:4556]		ENSXETG00000025811	OSTLU_12779	CHLREDRAFT_137012		Tb927.7.1140			MONBRDRAFT_27890		CNE00580		ENSMUSG00000075706			EFNCRG00000007532		ENSPTRG00000018748	PFL0595c		YIR037W	PVX_084630	SPBC32F12.03c	DEHA0F10439g		ENSPPYG00000000348	T09A12.2	CADANIAG00010245	TGME49_066130				ENSDARG00000068478	ENSACAG00000007209	ENSMMUG00000028946		UM01784.1		ENSMODG00000005486	ENSOANG00000021312	NAEGRDRAFT_30206		LmjF26.0810	TVAG_248810
ENSG00000165548	transmembrane protein 63C [Source:HGNC Symbol;Acc:23787]	LOC_Os12g43720	ENSXETG00000011072			AT1G10090-TAIR-G						CNN01070	FBgn0033259	ENSMUSG00000034145	Phatr43394		EFNCRG00000004747	DDB_G0282971	ENSPTRG00000006574	PFL2410w		YOL084W	PVX_101405	SPAC24H6.13	DEHA0G18480g		ENSPPYG00000006018		CADANIAG00004095					ENSDARG00000004158	ENSACAG00000017142	ENSMMUG00000001092	GSVIVG00009282001		ENSGALG00000010406	ENSMODG00000005511	ENSOANG00000010595		AGAP004584
ENSG00000066739	ATG2 autophagy related 2 homolog B (S. cerevisiae) [Source:HGNC Symbol;Acc:20187]	LOC_Os06g15700	ENSXETG00000013953			AT3G19190-TAIR-G						CNB00700	FBgn0044452	ENSMUSG00000041341	Phatr16669		EFNCRG00000008072		ENSPTRG00000006700			YNL242W		SPBC31E1.01c			ENSPPYG00000006125	M03A8.2	CADANIAG00003596			ENSCSAVG00000011248		ENSDARG00000079683	ENSACAG00000013291	ENSMMUG00000003658	GSVIVG00031759001	UM01166.1	ENSGALG00000011085	ENSMODG00000012812	ENSOANG00000006590	NAEGRDRAFT_56909	AGAP004092
ENSG00000140090	solute carrier family 24 (sodium/potassium/calcium exchanger); member 4 [Source:HGNC Symbol;Acc:10978]		ENSXETG00000010290	OSTLU_1885							EHI_049310		FBgn0040031	ENSMUSG00000041771					ENSPTRG00000006652								ENSPPYG00000006077				POPUTRICG125530			ENSDARG00000015425	ENSACAG00000009184	ENSMMUG00000013960			ENSGALG00000010793	ENSMODG00000002100	ENSOANG00000003823		AGAP010973
ENSG00000089737	DEAD (Asp-Glu-Ala-Asp) box polypeptide 24 [Source:HGNC Symbol;Acc:13266]	LOC_Os04g43140	ENSXETG00000010314	OSTLU_41563		AT3G16840-TAIR-G	Tb10.6k15.0530	THAPSDRAFT_42599	e_gw1.68.226.1	MONBRDRAFT_34727	EHI_145050	CNH00280	FBgn0034496	ENSMUSG00000041645	Phatr45727	TA19090	EFNCRG00000003586	DDB_G0281841	ENSPTRG00000006673	PF14_0185		YBR142W	PVX_085525	SPBC4F6.07c	DEHA0C05852g	TTHERM_00131240	ENSPPYG00000006095	F55F8.2	CADANIAG00008396	TGME49_070620	POPUTRICG118047	ENSCSAVG00000001436		ENSDARG00000075953	ENSACAG00000008545	ENSMMUG00000007763	GSVIVG00027957001	UM00242.1	ENSGALG00000010884	ENSMODG00000002336	ENSOANG00000014362	NAEGRDRAFT_947	AGAP010702	LmjF36.4400
ENSG00000088808	protein phosphatase 1; regulatory (inhibitor) subunit 13B [Source:HGNC Symbol;Acc:14950]		ENSXETG00000023064										FBgn0034606	ENSMUSG00000021285					ENSPTRG00000006763								ENSPPYG00000006179	F46F3.4				ENSCSAVG00000011002		ENSDARG00000004377		ENSMMUG00000018123			ENSGALG00000011548	ENSMODG00000013546			AGAP012439		TVAG_386850
ENSG00000080824	heat shock protein 90kDa alpha (cytosolic); class A member 1 [Source:HGNC Symbol;Acc:5253]	LOC_Os09g36420	ENSXETG00000024415	OSTLU_26093	CHLREDRAFT_138117	AT5G56030-TAIR-G			estExt_Genewise1.C_2910052		EHI_102270	CNM01520	FBgn0001233	ENSMUSG00000021270	Phatr55230	TA12105		DDB_G0267400	ENSPTRG00000018375	PF07_0029			PVX_087950			TTHERM_00158520	ENSPPYG00000006153	C47E8.5			POPUTRICG103099	ENSCSAVG00000002810	GL50803_13864	ENSDARG00000010478	ENSACAG00000000151	ENSMMUG00000019389	GSVIVG00019407001		ENSGALG00000011351	ENSMODG00000011773	ENSOANG00000005734	NAEGRDRAFT_52089	AGAP006959	LmjF33.0326	TVAG_153560
ENSG00000100664	eukaryotic translation initiation factor 5 [Source:HGNC Symbol;Acc:3299]	LOC_Os06g48350	ENSXETG00000022260	OSTLU_46171	CHLREDRAFT_142465	AT1G77840-TAIR-G	Tb10.70.4880	THAPSDRAFT_39740	gw1.626.1.1	MONBRDRAFT_32075	EHI_129770	CNC02150	FBgn0030719	ENSMUSG00000021282	Phatr47039	TA17905	EFNCRG00000000056	DDB_G0286753	ENSPTRG00000006753	PFL0335c		YPR041W	PVX_084370	SPAC2F7.05c	DEHA0G25839g	TTHERM_00149290	ENSPPYG00000006169	C37C3.2	CADANIAG00006950		POPUTRICG139821	ENSCSAVG00000008729	GL50803_15538	ENSDARG00000003681	ENSACAG00000000485	ENSMMUG00000012796	GSVIVG00008949001	UM05559.1	ENSGALG00000011464	ENSMODG00000013424	ENSOANG00000000767	NAEGRDRAFT_33969	AGAP011203	LmjF34.0350	TVAG_226360
ENSG00000229584		LOC_Os03g21530	ENSXETG00000008158			AT1G06720-TAIR-G							FBgn0036686	ENSMUSG00000030138	Phatr42831		EFNCRG00000005104	DDB_G0287891	ENSPTRG00000029847	PFA0330w		YPL217C	PVX_081435	SPBC31E1.06			ENSPPYG00000002836	Y61A9LA.10	CADANIAG00006652			ENSCSAVG00000004113		ENSDARG00000054154	ENSACAG00000004537	ENSMMUG00000007484	GSVIVG00020936001		ENSGALG00000002624	ENSMODG00000001177	ENSOANG00000000662		AGAP005871
ENSG00000206149	hect domain and RLD 2 pseudogene 9 [Source:HGNC Symbol;Acc:30495]	LOC_Os01g62810				AT5G08710-TAIR-G								ENSMUSG00000031174	Phatr3182			DDB_G0278125	ENSPTRG00000021797								ENSPPYG00000020245							ENSDARG00000056617	ENSACAG00000007890	ENSMMUG00000013491	GSVIVG00016476001		ENSGALG00000016255	ENSMODG00000021106	ENSOANG00000011803
ENSG00000187951	Rho GTPase activating protein 11B [Source:HGNC Symbol;Acc:15782]		ENSXETG00000002822											ENSMUSG00000041219					ENSPTRG00000006867								ENSPPYG00000006299					ENSCSAVG00000002100		ENSDARG00000055622	ENSACAG00000002601	ENSMMUG00000012276			ENSGALG00000009731	ENSMODG00000001417	ENSOANG00000006436		AGAP013292		TVAG_253780
ENSG00000128739	small nuclear ribonucleoprotein polypeptide N [Source:HGNC Symbol;Acc:11164]	LOC_Os07g07220	ENSXETG00000027266			AT5G44500-TAIR-G						CNJ02650	FBgn0010083	ENSMUSG00000000948	Phatr35063		EFNCRG00000002154	DDB_G0272320	ENSPTRG00000006826	PF14_0146		YER029C	PVX_085710	SPAC26A3.08			ENSPPYG00000006269	W08E3.1	CADANIAG00005970			ENSCSAVG00000001666		ENSDARG00000011125	ENSACAG00000002053	ENSMMUG00000023139	GSVIVG00034611001		ENSGALG00000007250	ENSMODG00000013919			AGAP005523		TVAG_269070
ENSG00000128829	eukaryotic translation initiation factor 2 alpha kinase 4 [Source:HGNC Symbol;Acc:19687]	LOC_Os07g47950	ENSXETG00000002204			AT3G59410-TAIR-G		THAPSDRAFT_2024				CNM01750	FBgn0019990	ENSMUSG00000005102		TA20825	EFNCRG00000004219	DDB_G0276043	ENSPTRG00000006910	PF14_0423		YDR283C	PVX_118270	SPBC36B7.09	DEHA0F17138g	TTHERM_00726040	ENSPPYG00000006341	Y81G3A.3	CADANIAG00008933					ENSDARG00000077010	ENSACAG00000014521	ENSMMUG00000006040	GSVIVG00010758001	UM05045.1	ENSGALG00000009611	ENSMODG00000000619	ENSOANG00000008313	NAEGRDRAFT_69230	AGAP012368
ENSG00000168781	diphosphoinositol pentakisphosphate kinase 1 [Source:HGNC Symbol;Acc:29023]	LOC_Os03g48300	ENSXETG00000004653		CHLREDRAFT_115639	AT5G15070-TAIR-G		THAPSDRAFT_12441				CNE03770	FBgn0027279	ENSMUSG00000033526	Phatr46684		EFNCRG00000007019	DDB_G0284617	ENSPTRG00000018400	PF14_0282		YLR410W	PVX_085025	SPCC1672.06c	DEHA0B08151g		ENSPPYG00000006419	F46F11.1	CADANIAG00003250			ENSCSAVG00000007714	GL50803_103074	ENSDARG00000073909	ENSACAG00000005024	ENSMMUG00000007860	GSVIVG00032598001		ENSGALG00000008385	ENSMODG00000017788	ENSOANG00000020382		AGAP000926
ENSG00000168806	leucine carboxyl methyltransferase 2 [Source:HGNC Symbol;Acc:17558]		ENSXETG00000012450				Tb09.211.3730			MONBRDRAFT_10965				ENSMUSG00000074890	Phatr49417		EFNCRG00000008272		ENSPTRG00000030303			YDR435C		SPBC19C7.08c			ENSPPYG00000006410		CADANIAG00002618			ENSCSAVG00000008501		ENSDARG00000000747	ENSACAG00000000126	ENSMMUG00000017066			ENSGALG00000017333					LmjF35.2940
ENSG00000166762	cation channel; sperm associated 2 [Source:HGNC Symbol;Acc:18810]													ENSMUSG00000033486	Phatr43828				ENSPTRG00000006999								ENSPPYG00000006418								ENSACAG00000000139	ENSMMUG00000003097				ENSMODG00000017763	ENSOANG00000003952
ENSG00000167004	protein disulfide isomerase family A; member 3 [Source:HGNC Symbol;Acc:4606]	LOC_Os11g09280	ENSXETG00000004650		CHLREDRAFT_185378	AT1G21750-TAIR-G		THAPSDRAFT_33929		MONBRDRAFT_27243	EHI_110350		FBgn0033663	ENSMUSG00000027248					ENSPTRG00000007002	PF11_0352			PVX_092315				ENSPPYG00000006421	H06O01.1				ENSCSAVG00000010980	GL50803_9413	ENSDARG00000007354	ENSACAG00000004882	ENSMMUG00000001682	GSVIVG00022364001	UM01014.1	ENSGALG00000008348	ENSMODG00000017760	ENSOANG00000009688		AGAP007393		TVAG_076650
ENSG00000137842	transmembrane protein 62 [Source:HGNC Symbol;Acc:26269]	LOC_Os07g17280	ENSXETG00000000950			AT3G03305-TAIR-G					EHI_012160			ENSMUSG00000054484					ENSPTRG00000006986													ENSCSAVG00000005409		ENSDARG00000053890	ENSACAG00000015947	ENSMMUG00000006507	GSVIVG00003759001		ENSGALG00000009260	ENSMODG00000017853	ENSOANG00000022042		AGAP010204		TVAG_336910
ENSG00000159433	StAR-related lipid transfer (START) domain containing 9 [Source:HGNC Symbol;Acc:19162]		ENSXETG00000000988										FBgn0004387		Phatr3246				ENSPTRG00000006978					SPAC144.14			ENSPPYG00000006399			TGME49_074020				ENSDARG00000074158	ENSACAG00000014338	ENSMMUG00000008089			ENSGALG00000009122	ENSMODG00000017879	ENSOANG00000011509		AGAP003925
ENSG00000069956	mitogen-activated protein kinase 6 [Source:HGNC Symbol;Acc:6879]		ENSXETG00000020744											ENSMUSG00000042688	Phatr14453			DDB_G0280557	ENSPTRG00000020224	PF11_0147		YPR054W	PVX_091340				ENSPPYG00000006482	W06B3.2				ENSCSAVG00000011683		ENSDARG00000032103	ENSACAG00000001922	ENSMMUG00000008503	GSVIVG00009766001		ENSGALG00000004690	ENSMODG00000009766	ENSOANG00000011529
ENSG00000205527		LOC_Os04g01740	ENSXETG00000010896			AT5G52640-TAIR-G							FBgn0001233		Phatr55230			DDB_G0267400	ENSPTRG00000030275	PF07_0029			PVX_087950				ENSPPYG00000015267	C47E8.5				ENSCSAVG00000002810		ENSDARG00000029150	ENSACAG00000014791	ENSMMUG00000022686	GSVIVG00016041001		ENSGALG00000010175	ENSMODG00000018933	ENSOANG00000006370		AGAP006958
ENSG00000157450	ring finger protein 111 [Source:HGNC Symbol;Acc:17384]	LOC_Os06g34470	ENSXETG00000010842									CNA07840	FBgn0037944	ENSMUSG00000032217					ENSPTRG00000007122							TTHERM_01020730	ENSPPYG00000006516	W02A11.3		TGME49_061990				ENSDARG00000078802	ENSACAG00000015170	ENSMMUG00000013089		UM03962.1	ENSGALG00000004171	ENSMODG00000008829	ENSOANG00000012312		AGAP013357
ENSG00000104093	Dmx-like 2 [Source:HGNC Symbol;Acc:2938]	LOC_Os01g37120	ENSXETG00000020770			AT2G46560-TAIR-G				MONBRDRAFT_5866			FBgn0023458	ENSMUSG00000041268			EFNCRG00000001736	DDB_G0283535	ENSPTRG00000018413			YJR033C		SPBC1105.10	DEHA0A09229g			F54E4.1	CADANIAG00001966			ENSCSAVG00000005466		ENSDARG00000061570	ENSACAG00000002260	ENSMMUG00000000754	GSVIVG00027171001		ENSGALG00000004805	ENSMODG00000002058	ENSOANG00000013422		AGAP010490
ENSG00000171763	spermatogenesis associated 5-like 1 [Source:HGNC Symbol;Acc:28762]	LOC_Os04g42110	ENSXETG00000018211	OSTLU_40257		AT2G03670-TAIR-G							FBgn0035443	ENSMUSG00000074876	Phatr23826		EFNCRG00000006097	DDB_G0282241	ENSPTRG00000007034	MAL8P1.92			PVX_123055				ENSPPYG00000006445							ENSDARG00000061763	ENSACAG00000015727	ENSMMUG00000005858	GSVIVG00034376001		ENSGALG00000005682	ENSMODG00000017634	ENSOANG00000020780		AGAP011652
ENSG00000074696	protein tyrosine phosphatase-like A domain containing 1 [Source:HGNC Symbol;Acc:24175]	LOC_Os01g05744				AT5G59770-TAIR-G							FBgn0032524	ENSMUSG00000033629	Phatr46586		EFNCRG00000008954	DDB_G0278683	ENSPTRG00000007183			YJL097W		SPBC19C2.15c			ENSPPYG00000006569		CADANIAG00005395			ENSCSAVG00000003134		ENSDARG00000016038	ENSACAG00000004719	ENSMMUG00000015450	GSVIVG00005931001		ENSGALG00000007481	ENSMODG00000009893	ENSOANG00000022450
ENSG00000174485	DENN/MADD domain containing 4A [Source:HGNC Symbol;Acc:24321]	LOC_Os01g39380	ENSXETG00000002680			AT1G49040-TAIR-G		THAPSDRAFT_25135					FBgn0025864		Phatr44845		EFNCRG00000001783	DDB_G0287961	ENSPTRG00000007186					SPCC297.05			ENSPPYG00000006572	F52C12.4	CADANIAG00006111			ENSCSAVG00000009398		ENSDARG00000062721	ENSACAG00000004531	ENSMMUG00000022056	GSVIVG00008260001		ENSGALG00000007500	ENSMODG00000009838	ENSOANG00000009754	NAEGRDRAFT_81703	AGAP001102
ENSG00000075131	TIMELESS interacting protein [Source:HGNC Symbol;Acc:30750]	LOC_Os02g52460	ENSXETG00000024752			AT3G02820-TAIR-G			estExt_fgenesh1_pg.C_5350001				FBgn0032698	ENSMUSG00000032397			EFNCRG00000001200		ENSPTRG00000007192					SPBC30D10.04		TTHERM_00670160		F23C8.9	CADANIAG00000504		POPUTRICG118520	ENSCSAVG00000008863		ENSDARG00000036136	ENSACAG00000004267	ENSMMUG00000003695	GSVIVG00010231001		ENSGALG00000007649	ENSMODG00000009724	ENSOANG00000009752		AGAP008953
ENSG00000174444	ribosomal protein L4 [Source:HGNC Symbol;Acc:10353]	LOC_Os03g58204	ENSXETG00000015898	OSTLU_13310	CHLREDRAFT_195598	AT3G09630-TAIR-G	Tb927.3.5050	THAPSDRAFT_22610	fgenesh1_pg.scaffold_10000221	MONBRDRAFT_17749	EHI_194270	CNJ01920	FBgn0003279	ENSMUSG00000032399	Phatrdraft977	TA13910	EFNCRG00000003472	DDB_G0277803	ENSPTRG00000007195	PFE0350c		YDR012W	PVX_097915	SPBC1711.06	DEHA0B01210g	TTHERM_00333210	ENSPPYG00000006578	B0041.4	CADANIAG00004216	TGME49_109120	POPUTRICG138454	ENSCSAVG00000002010	GL50803_17547	ENSDARG00000041182	ENSACAG00000009759	ENSMMUG00000023202	GSVIVG00025547001	UM02898.1	ENSGALG00000007711	ENSMODG00000009657	ENSOANG00000014958	NAEGRDRAFT_80333	AGAP002306	LmjF29.1090	TVAG_476810
ENSG00000169118	casein kinase 1; gamma 1 [Source:HGNC Symbol;Acc:2454]	LOC_Os01g10150	ENSXETG00000010650			AT3G03930-TAIR-G						CNA05390	FBgn0031441	ENSMUSG00000032384			EFNCRG00000003697		ENSPTRG00000007157			YNL154C		SPBC1347.06c			ENSPPYG00000006548	Y106G6E.6	CADANIAG00003302			ENSCSAVG00000005441		ENSDARG00000033872	ENSACAG00000006991	ENSMMUG00000021124	GSVIVG00033400001		ENSGALG00000002279	ENSMODG00000010802	ENSOANG00000013355		AGAP003997
ENSG00000067225	pyruvate kinase; muscle [Source:HGNC Symbol;Acc:9021]	LOC_Os07g08340	ENSXETG00000005206		CHLREDRAFT_136854	AT4G26390-TAIR-G	Tb10.61.2680	THAPSDRAFT_40393	estExt_gwp_gw1.C_1240045	MONBRDRAFT_14293		CNC03080	FBgn0031462	ENSMUSG00000032294	Phatr22404	TA10915	EFNCRG00000005481	DDB_G0283247	ENSPTRG00000018437	PF10_0363		YAL038W	PVX_110905	SPAC4H3.10c	DEHA0D12122g	TTHERM_00118600	ENSPPYG00000006613	ZK593.1	CADANIAG00003208	TGME49_056760	POPUTRICG119825	ENSCSAVG00000010872		ENSDARG00000003191	ENSACAG00000011445	ENSMMUG00000010206	GSVIVG00013170001	UM00157.1	ENSGALG00000001992	ENSMODG00000001895	ENSOANG00000005173		AGAP004596	LmjF35.0030	TVAG_373720
ENSG00000166233	ariadne homolog; ubiquitin-conjugating enzyme E2 binding protein; 1 (Drosophila) [Source:HGNC Symbol;Acc:689]	LOC_Os09g38630	ENSXETG00000017771	OSTLU_44173		AT2G31510-TAIR-G		THAPSDRAFT_33851	e_gw1.102.11.1	MONBRDRAFT_32739	EHI_096780	CNI02960	FBgn0036082	ENSMUSG00000038545			EFNCRG00000006702	DDB_G0275145	ENSPTRG00000018185	PFC0175w		YKR017C	PVX_119315	SPAC328.02	DEHA0B01320g	TTHERM_00079090	ENSPPYG00000006617	C27A12.7	CADANIAG00005038	TGME49_035980	POPUTRICG109706	ENSCSAVG00000000934		ENSDARG00000036870	ENSACAG00000006742	ENSMMUG00000002451	GSVIVG00003757001	UM03323.1	ENSGALG00000001901	ENSMODG00000009966	ENSOANG00000013820	NAEGRDRAFT_34212	AGAP010891	LmjF30.2170
ENSG00000086666	zinc finger; AN1-type domain 6 [Source:HGNC Symbol;Acc:30164]		ENSXETG00000025293						estExt_gwp_gw1.C_1300111				FBgn0053936	ENSMUSG00000030629		TA08940			ENSPTRG00000007361							TTHERM_00649470	ENSPPYG00000000001	F22D6.2		TGME49_021910	POPUTRICG127722			ENSDARG00000027832	ENSACAG00000011877	ENSMMUG00000009361			ENSGALG00000014589	ENSMODG00000004426	ENSOANG00000002944		AGAP003649
ENSG00000169375	SIN3 homolog A; transcription regulator (yeast) [Source:HGNC Symbol;Acc:19353]	LOC_Os05g51110	ENSXETG00000015283	OSTLU_239	CHLREDRAFT_140464	AT3G01320-TAIR-G		THAPS_23519	gw1.403.2.1	MONBRDRAFT_31471		CNC05900	FBgn0022764	ENSMUSG00000042557	Phatr24019		EFNCRG00000002090		ENSPTRG00000007300			YOL004W		SPAC23C11.15	DEHA0F10846g		ENSPPYG00000006660	F02E9.4	CADANIAG00008174			ENSCSAVG00000006340		ENSDARG00000059812	ENSACAG00000005871	ENSMMUG00000009281	GSVIVG00032579001	UM02706.1	ENSGALG00000001644	ENSMODG00000008922	ENSOANG00000010605	NAEGRDRAFT_79582	AGAP007892
ENSG00000182774	ribosomal protein S17-like [Source:HGNC Symbol;Acc:40029]	LOC_Os10g27190	ENSXETG00000027619	OSTLU_31424	CHLREDRAFT_195601	AT3G10610-TAIR-G	Tb11.01.3676	THAPSDRAFT_37809	estExt_Genewise1.C_390165	MONBRDRAFT_13656	EHI_037130	CND02960	FBgn0005533	ENSMUSG00000061787	Phatr19314		EFNCRG00000007049	DDB_G0290141		PFL2055w		YML024W	PVX_101035	SPCC24B10.09	DEHA0G15455g	TTHERM_00762890	ENSPPYG00000006888	T08B2.10	CADANIAG00007039	TGME49_007840	POPUTRICG119961		GL50803_6135	ENSDARG00000046157	ENSACAG00000012225		GSVIVG00033920001		ENSGALG00000002157	ENSMODG00000002011	ENSOANG00000013360	NAEGRDRAFT_80683	AGAP004887	LmjF28.2560	TVAG_474010
ENSG00000099875	MAP kinase interacting serine/threonine kinase 2 [Source:HGNC Symbol;Acc:7111]		ENSXETG00000013667							MONBRDRAFT_30080			FBgn0017581	ENSMUSG00000020190	Phatr8760		EFNCRG00000008894		ENSPTRG00000010220			YLR248W		SPCC1322.08			ENSPPYG00000009336	R166.5	CADANIAG00005962			ENSCSAVG00000005707		ENSDARG00000011373	ENSACAG00000000281	ENSMMUG00000011265			ENSGALG00000003845	ENSMODG00000004561			AGAP003160
ENSG00000205242		LOC_Os02g33850	ENSXETG00000015701		CHLREDRAFT_98969	AT3G22980-TAIR-G							FBgn0053158		Phatr20188		EFNCRG00000005972	DDB_G0279689	ENSPTRG00000030225	MAL13P1.243		YNL163C	PVX_083310	SPCC553.08c			ENSPPYG00000006744	K10C3.5				ENSCSAVG00000001787		ENSDARG00000079672	ENSACAG00000011040		GSVIVG00026440001		ENSGALG00000006225	ENSMODG00000019386	ENSOANG00000011993		AGAP003001
ENSG00000166748	ATP/GTP binding protein-like 1 [Source:HGNC Symbol;Acc:26504]		ENSXETG00000007616											ENSMUSG00000025754	Phatr49091				ENSPTRG00000007416	PFA0170c			PVX_081585				ENSPPYG00000006747	F56H1.5							ENSACAG00000017084	ENSMMUG00000008495			ENSGALG00000006819	ENSMODG00000019602	ENSOANG00000009682			LmjF34.2810	TVAG_021370
ENSG00000184779	ribosomal protein S17 [Source:HGNC Symbol;Acc:10397]	LOC_Os03g01900	ENSXETG00000010656	OSTLU_31424	CHLREDRAFT_195601	AT3G10610-TAIR-G	Tb11.01.3676	THAPSDRAFT_37809	estExt_Genewise1.C_390165	MONBRDRAFT_13656	EHI_037130	CND02960	FBgn0005533	ENSMUSG00000061787	Phatr19314		EFNCRG00000007049	DDB_G0290141	ENSPTRG00000023171	PFL2055w		YML024W	PVX_101035	SPBC839.05c	DEHA0G15455g	TTHERM_00762890	ENSPPYG00000009207	T08B2.10	CADANIAG00007039	TGME49_007840	POPUTRICG119961		GL50803_6135	ENSDARG00000035756	ENSACAG00000012225	ENSMMUG00000032148	GSVIVG00033920001		ENSGALG00000002157	ENSMODG00000002011	ENSOANG00000013360	NAEGRDRAFT_80683	AGAP004887	LmjF28.2560	TVAG_474010
ENSG00000140564	furin (paired basic amino acid cleaving enzyme) [Source:HGNC Symbol;Acc:8568]		ENSXETG00000015462										FBgn0004509	ENSMUSG00000030530					ENSPTRG00000007461								ENSPPYG00000006785	F11A6.1				ENSCSAVG00000002082	GL50803_2897	ENSDARG00000067537	ENSACAG00000005525	ENSMMUG00000004657			ENSGALG00000008341	ENSMODG00000019452			AGAP001330
ENSG00000168904	leucine rich repeat containing 28 [Source:HGNC Symbol;Acc:28355]		ENSXETG00000018804					THAPSDRAFT_935						ENSMUSG00000030556	Phatr47992		EFNCRG00000005666		ENSPTRG00000007495								ENSPPYG00000006813					ENSCSAVG00000008758		ENSDARG00000057477	ENSACAG00000008251	ENSMMUG00000005226			ENSGALG00000007057	ENSMODG00000012729	ENSOANG00000000142
ENSG00000140479	proprotein convertase subtilisin/kexin type 6 [Source:HGNC Symbol;Acc:8569]		ENSXETG00000006663									CNH01120		ENSMUSG00000030513					ENSPTRG00000007514								ENSPPYG00000006828			TGME49_004050				ENSDARG00000067537	ENSACAG00000005525	ENSMMUG00000011829			ENSGALG00000007238	ENSMODG00000012001	ENSOANG00000002267				TVAG_103310
ENSG00000104897	splicing factor 3a; subunit 2; 66kDa [Source:HGNC Symbol;Acc:10766]	LOC_Os03g15700	ENSXETG00000024943	OSTLU_13495	CHLREDRAFT_196072	AT2G32600-TAIR-G							FBgn0036314	ENSMUSG00000020211	Phatr14572		EFNCRG00000007169	DDB_G0293876	ENSPTRG00000010227	PFF0970w		YDL043C	PVX_114120	SPBC21C3.05			ENSPPYG00000000350	F11A10.2	CADANIAG00003552			ENSCSAVG00000007862		ENSDARG00000021107		ENSMMUG00000010111	GSVIVG00033687001			ENSMODG00000004681	ENSOANG00000013649	NAEGRDRAFT_34884	AGAP011035
ENSG00000197299	Bloom syndrome; RecQ helicase-like [Source:HGNC Symbol;Acc:1058]	LOC_Os11g44910	ENSXETG00000007847			AT3G05740-TAIR-G					EHI_028890	CNC04400	FBgn0002906	ENSMUSG00000030528				DDB_G0272384	ENSPTRG00000007460						DEHA0F03762g		ENSPPYG00000006784	T04A11.6						ENSDARG00000077089	ENSACAG00000014275	ENSMMUG00000019526	GSVIVG00031213001		ENSGALG00000008256	ENSMODG00000019449	ENSOANG00000009316		AGAP002967
ENSG00000185418	threonyl-tRNA synthetase-like 2 [Source:HGNC Symbol;Acc:24728]	LOC_Os02g33500	ENSXETG00000020313		CHLREDRAFT_167047	AT2G04842-TAIR-G						CNB00480	FBgn0027081	ENSMUSG00000030515	Phatr33493		EFNCRG00000002912	DDB_G0288267	ENSPTRG00000007516			YKL194C		SPBC25H2.02			ENSPPYG00000006830	C47D12.6	CADANIAG00001719			ENSCSAVG00000003985	GL50803_13998	ENSDARG00000075429	ENSACAG00000000199	ENSMMUG00000000278	GSVIVG00030033001		ENSGALG00000003985	ENSMODG00000011941	ENSOANG00000013263		AGAP008929
ENSG00000103269	rhomboid; veinlet-like 1 (Drosophila) [Source:HGNC Symbol;Acc:10007]		ENSXETG00000012110										FBgn0004635	ENSMUSG00000025735					ENSPTRG00000007552								ENSPPYG00000006920			TGME49_012910					ENSACAG00000000231	ENSMMUG00000001982				ENSMODG00000016734	ENSOANG00000012430		AGAP005058		TVAG_112900
ENSG00000185615	protein disulfide isomerase family A; member 2 [Source:HGNC Symbol;Acc:14180]	LOC_Os02g01010	ENSXETG00000012140	OSTLU_10646		AT5G60640-TAIR-G	Tb927.7.5790	THAPSDRAFT_18503			EHI_071590	CNM02410	FBgn0014002	ENSMUSG00000024184			EFNCRG00000008867	DDB_G0291434	ENSPTRG00000018459	MAL8P1.17		YDR518W	PVX_092315	SPAC1F5.02		TTHERM_00237600	ENSPPYG00000006904	C07A12.4	CADANIAG00000527			ENSCSAVG00000011186		ENSDARG00000018263	ENSACAG00000015377	ENSMMUG00000000604	GSVIVG00025184001			ENSMODG00000016662			AGAP012407	LmjF06.1050
ENSG00000140988	ribosomal protein S2 [Source:HGNC Symbol;Acc:10404]	LOC_Os07g23800	ENSXETG00000007220	OSTLU_18532	CHLREDRAFT_195602	AT1G59359-TAIR-G	Tb10.61.2070	THAPSDRAFT_24262			EHI_020280	CNF04150	FBgn0004867	ENSMUSG00000074034	Phatr48411	TA15065	EFNCRG00000005383	DDB_G0293742	ENSPTRG00000007619	PF14_0448		YGL123W	PVX_118145	SPCC576.08c	DEHA0A09702g	TTHERM_00193740	ENSPPYG00000016571	C49H3.11	CADANIAG00009625	TGME49_105520		ENSCSAVG00000001105	GL50803_8118	ENSDARG00000078626	ENSACAG00000002549		GSVIVG00033299001	UM05139.1	ENSGALG00000005490	ENSMODG00000024468	ENSOANG00000001894	NAEGRDRAFT_55960	AGAP003768	LmjF32.0450	TVAG_359120
ENSG00000167964	RAB26; member RAS oncogene family [Source:HGNC Symbol;Acc:14259]		ENSXETG00000015963										FBgn0051118	ENSMUSG00000079657	Phatrdraft998				ENSPTRG00000007634								ENSPPYG00000006988	W01H2.3				ENSCSAVG00000006457			ENSACAG00000000487	ENSMMUG00000002843			ENSGALG00000005751	ENSMODG00000015950	ENSOANG00000000833		AGAP006873
ENSG00000184207	phosphoglycolate phosphatase [Source:HGNC Symbol;Acc:8909]	LOC_Os09g08660	ENSXETG00000016097	OSTLU_33094	CHLREDRAFT_142105	AT5G36790-TAIR-G	Tb927.8.7510	THAPSDRAFT_25544		MONBRDRAFT_21060		CNB04450	FBgn0030347	ENSMUSG00000043445	Phatrdraft1048		EFNCRG00000000431	DDB_G0284737	ENSPTRG00000007639	PF07_0059		YDL236W	PVX_122960	SPBC15D4.15	DEHA0C11924g	TTHERM_00455490	ENSPPYG00000006993	K02D10.1	CADANIAG00010110	TGME49_009870		ENSCSAVG00000005605		ENSDARG00000029695	ENSACAG00000013778	ENSMMUG00000019234	GSVIVG00003477001		ENSGALG00000005888	ENSMODG00000022948	ENSOANG00000005774	NAEGRDRAFT_3162	AGAP010002		TVAG_319310
ENSG00000147010	SH3-domain kinase binding protein 1 [Source:HGNC Symbol;Acc:13867]		ENSXETG00000006205							MONBRDRAFT_10841		CNG02590		ENSMUSG00000040990					ENSPTRG00000021723								ENSPPYG00000020173					ENSCSAVG00000001972		ENSDARG00000041190	ENSACAG00000012504	ENSMMUG00000004744			ENSGALG00000016420	ENSMODG00000002327	ENSOANG00000013775	NAEGRDRAFT_79640
ENSG00000067365	methyltransferase like 22 [Source:HGNC Symbol;Acc:28368]	LOC_Os06g43250	ENSXETG00000008690			AT1G79915-TAIR-G							FBgn0037045	ENSMUSG00000039345					ENSPTRG00000007745							TTHERM_01110990	ENSPPYG00000007081							ENSDARG00000077863	ENSACAG00000006944	ENSMMUG00000006900	GSVIVG00017098001		ENSGALG00000000305	ENSMODG00000005792	ENSOANG00000006572		AGAP011879
ENSG00000060558	guanine nucleotide binding protein (G protein); alpha 15 (Gq class) [Source:HGNC Symbol;Acc:4383]		ENSXETG00000008714											ENSMUSG00000034792			EFNCRG00000006659	DDB_G0276455						SPBC24C6.06				M04C7.1	CADANIAG00009988			ENSCSAVG00000008427		ENSDARG00000056654	ENSACAG00000017507					ENSMODG00000019144					TVAG_274750
ENSG00000005339	CREB binding protein [Source:HGNC Symbol;Acc:2348]	LOC_Os02g04490	ENSXETG00000010317			AT1G55970-TAIR-G							FBgn0034423	ENSMUSG00000022521	Phatr44399			DDB_G0271118	ENSPTRG00000007710	PFL0635c			PVX_123350				ENSPPYG00000007051	C29F9.5				ENSCSAVG00000006374		ENSDARG00000061308	ENSACAG00000012380	ENSMMUG00000002286	GSVIVG00031074001		ENSGALG00000007762	ENSMODG00000016396	ENSOANG00000005845		AGAP000029
ENSG00000126602	TNF receptor-associated protein 1 [Source:HGNC Symbol;Acc:16264]	LOC_Os12g32986		OSTLU_26010		AT3G07770-TAIR-G	Tb11.02.0250	THAPSDRAFT_39149		MONBRDRAFT_31056			FBgn0026761	ENSMUSG00000005981	Phatr55215	TA06845	EFNCRG00000003885	DDB_G0276947	ENSPTRG00000018479	PF14_0417		YPL240C	PVX_087950	SPAC926.04c		TTHERM_00080030	ENSPPYG00000007050	R151.7	CADANIAG00004329	TGME49_092920		ENSCSAVG00000005261		ENSDARG00000024317	ENSACAG00000012701	ENSMMUG00000021868	GSVIVG00016041001		ENSGALG00000007686	ENSMODG00000016402	ENSOANG00000022324	NAEGRDRAFT_58871	AGAP010691	LmjF33.2390
ENSG00000157106	SMG1 homolog; phosphatidylinositol 3-kinase-related kinase (C. elegans) [Source:HGNC Symbol;Acc:30045]	LOC_Os03g52794	ENSXETG00000002954		CHLREDRAFT_9121				e_gw1.51.187.1	MONBRDRAFT_33611			FBgn0052743	ENSMUSG00000030655				DDB_G0275845	ENSPTRG00000007825								ENSPPYG00000007141	C48B6.6						ENSDARG00000079212	ENSACAG00000000960	ENSMMUG00000021809	GSVIVG00031879001		ENSGALG00000006829	ENSMODG00000006102	ENSOANG00000012229		AGAP000368
ENSG00000134419	ribosomal protein S15a [Source:HGNC Symbol;Acc:10389]	LOC_Os02g15610	ENSXETG00000018455	OSTLU_40222	CHLREDRAFT_59755	AT2G19720-TAIR-G	Tb927.3.4360	THAPSDRAFT_26367	estExt_gwp_gw1.C_610119	MONBRDRAFT_20393	EHI_167270	CNK02900	FBgn0010198	ENSMUSG00000056877	Phatr23691	TA13900	EFNCRG00000006260	DDB_G0276457	ENSPTRG00000007823	PFC0735w		YLR367W	PVX_095390	SPAC5D6.01	DEHA0G16522g	TTHERM_00454080	ENSPPYG00000007139	F53A3.3	CADANIAG00001749	TGME49_034450	POPUTRICG119574	ENSCSAVG00000006343	GL50803_15228	ENSDARG00000010160	ENSACAG00000011242	ENSMMUG00000005593	GSVIVG00016595001	UM00867.1	ENSGALG00000006771	ENSMODG00000005920	ENSOANG00000012227	NAEGRDRAFT_80585	AGAP009572	LmjF11.1190	TVAG_164700
ENSG00000171490	ribosomal L1 domain containing 1 [Source:HGNC Symbol;Acc:24534]	LOC_Os04g42200	ENSXETG00000018230	OSTLU_15606	CHLREDRAFT_187440	AT1G06380-TAIR-G		THAPSDRAFT_269776		MONBRDRAFT_33567		CNF04820	FBgn0032050	ENSMUSG00000005846	Phatr26035		EFNCRG00000006280		ENSPTRG00000007777					SPAC8F11.04	DEHA0E22308g		ENSPPYG00000007112	F53F4.11	CADANIAG00007484	TGME49_114750		ENSCSAVG00000011797		ENSDARG00000055868		ENSMMUG00000019632	GSVIVG00000789001	UM01608.1	ENSGALG00000002873	ENSMODG00000004625	ENSOANG00000009408		AGAP007254
ENSG00000185984		LOC_Os03g52794	ENSXETG00000002954										FBgn0052743	ENSMUSG00000030655				DDB_G0275845	ENSPTRG00000007825								ENSPPYG00000007141	C48B6.6						ENSDARG00000079212	ENSACAG00000000960	ENSMMUG00000021809	GSVIVG00031879001		ENSGALG00000006829	ENSMODG00000006102	ENSOANG00000012229		AGAP000368
ENSG00000205536		LOC_Os03g52794	ENSXETG00000002954										FBgn0052743	ENSMUSG00000030655				DDB_G0275845	ENSPTRG00000007825								ENSPPYG00000007141	C48B6.6						ENSDARG00000079212	ENSACAG00000000960	ENSMMUG00000022441	GSVIVG00031879001		ENSGALG00000006829	ENSMODG00000006102	ENSOANG00000012229		AGAP000368
ENSG00000235406		LOC_Os03g52794	ENSXETG00000002954										FBgn0052743	ENSMUSG00000030655				DDB_G0275845	ENSPTRG00000007825								ENSPPYG00000007141	C48B6.6						ENSDARG00000079212	ENSACAG00000000960	ENSMMUG00000021809	GSVIVG00031879001		ENSGALG00000006829	ENSMODG00000006102	ENSOANG00000012229		AGAP000368
ENSG00000168434	component of oligomeric golgi complex 7 [Source:HGNC Symbol;Acc:18622]	LOC_Os06g45830	ENSXETG00000026605	OSTLU_16194	CHLREDRAFT_141439	AT5G51430-TAIR-G	Tb927.7.450	THAPSDRAFT_269802	estExt_Genewise1.C_1300137	MONBRDRAFT_33675			FBgn0051040	ENSMUSG00000034951	Phatr43693			DDB_G0286705	ENSPTRG00000007885								ENSPPYG00000007188				POPUTRICG106628	ENSCSAVG00000005119		ENSDARG00000061372	ENSACAG00000013569	ENSMMUG00000000525	GSVIVG00018659001	UM05469.1	ENSGALG00000006156	ENSMODG00000006782	ENSOANG00000014296		AGAP004439
ENSG00000166847	dynactin 5 (p25) [Source:HGNC Symbol;Acc:24594]		ENSXETG00000010348		CHLREDRAFT_132797			THAPSDRAFT_41566	estExt_gwp_gw1.C_310158		EHI_004840	CNA03360	FBgn0040228	ENSMUSG00000030868	Phatr15160		EFNCRG00000007243	DDB_G0278579	ENSPTRG00000007891	PF07_0098			PVX_096175		DEHA0B09548g	TTHERM_00637740	ENSPPYG00000007194	Y71F9AL.14	CADANIAG00005370		POPUTRICG126823	ENSCSAVG00000006522		ENSDARG00000003573	ENSACAG00000001805	ENSMMUG00000017305			ENSGALG00000006088	ENSMODG00000006663	ENSOANG00000007670	NAEGRDRAFT_32933
ENSG00000169340	protein disulfide isomerase-like; testis expressed [Source:HGNC Symbol;Acc:27338]	LOC_Os02g01010	ENSXETG00000027573			AT3G54960-TAIR-G							FBgn0014002	ENSMUSG00000030968			EFNCRG00000008867	DDB_G0291434	ENSPTRG00000007842	MAL8P1.17		YDR518W	PVX_088960	SPAC1F5.02				C14B1.1	CADANIAG00000527			ENSCSAVG00000011186		ENSDARG00000058445	ENSACAG00000001214	ENSMMUG00000006938	GSVIVG00025184001		ENSGALG00000002006	ENSMODG00000006669			AGAP012407
ENSG00000129932	deoxyhypusine hydroxylase/monooxygenase [Source:HGNC Symbol;Acc:28662]	LOC_Os12g06620	ENSXETG00000001247	OSTLU_18290	CHLREDRAFT_135382	AT3G58180-TAIR-G	Tb09.160.1240	THAPSDRAFT_31438		MONBRDRAFT_36356		CNL05340	FBgn0261479	ENSMUSG00000078440		TA05925	EFNCRG00000005059	DDB_G0272634	ENSPTRG00000018760	PF13_0013		YJR070C	PVX_121970	SPAC30C2.02	DEHA0F24948g	TTHERM_00497190	ENSPPYG00000000352	C14A4.1	CADANIAG00000596	TGME49_090340		ENSCSAVG00000007247		ENSDARG00000003564		ENSMMUG00000010561	GSVIVG00028297001	UM00319.1	ENSGALG00000017524	ENSMODG00000006927	ENSOANG00000014790	NAEGRDRAFT_58670	AGAP002129	LmjF26.1910
ENSG00000196296	ATPase; Ca++ transporting; cardiac muscle; fast twitch 1 [Source:HGNC Symbol;Acc:811]	LOC_Os03g17310	ENSXETG00000009695		CHLREDRAFT_77047	AT1G07810-TAIR-G	Tb927.5.3400	THAPSDRAFT_204	estExt_Genewise1.C_2390013	MONBRDRAFT_7291		CNH02370	FBgn0004551	ENSMUSG00000030730	Phatr23629		EFNCRG00000001401		ENSPTRG00000007941	PFA0310c		YDR040C	PVX_081455	SPBC839.06			ENSPPYG00000007225	K11D9.2	CADANIAG00007424		POPUTRICG123793	ENSCSAVG00000009769		ENSDARG00000035458	ENSACAG00000005552	ENSMMUG00000023526	GSVIVG00025062001			ENSMODG00000015558	ENSOANG00000012973		AGAP006186	LT.01
ENSG00000205535		LOC_Os03g52794	ENSXETG00000002954										FBgn0052743	ENSMUSG00000030655				DDB_G0275845	ENSPTRG00000031233								ENSPPYG00000007141	C48B6.6						ENSDARG00000079212	ENSACAG00000000960	ENSMMUG00000022441	GSVIVG00031879001		ENSGALG00000006829	ENSMODG00000006102	ENSOANG00000012229		AGAP000368
ENSG00000079616	kinesin family member 22 [Source:HGNC Symbol;Acc:6391]	LOC_Os05g38480	ENSXETG00000004673			AT5G02370-TAIR-G	Tb927.8.8350							ENSMUSG00000030677					ENSPTRG00000007967								ENSPPYG00000007701				POPUTRICG113139			ENSDARG00000077420		ENSMMUG00000009684				ENSMODG00000015765	ENSOANG00000004107
ENSG00000103502	CDP-diacylglycerol--inositol 3-phosphatidyltransferase [Source:HGNC Symbol;Acc:1769]	LOC_Os06g29650	ENSXETG00000026763	OSTLU_7533	CHLREDRAFT_186369	AT1G68000-TAIR-G	Tb09.160.0530	THAPSDRAFT_35830	e_gw1.190.55.1	MONBRDRAFT_22098	EHI_069630	CNH00510	FBgn0030670	ENSMUSG00000030682	Phatr43010	TA15380	EFNCRG00000008868	DDB_G0284857	ENSPTRG00000007972	MAL13P1.82		YPR113W	PVX_122605	SPAC1D4.08	DEHA0C09526g	TTHERM_00678350	ENSPPYG00000007256	Y46G5A.5	CADANIAG00001743	TGME49_007710	POPUTRICG109463	ENSCSAVG00000010253	GL50803_9829	ENSDARG00000070686	ENSACAG00000014661	ENSMMUG00000018985	GSVIVG00024019001	UM00624.1		ENSMODG00000015751	ENSOANG00000007171	NAEGRDRAFT_72744	AGAP003478	LmjF26.2480	TVAG_157370
ENSG00000169180	exportin 6 [Source:HGNC Symbol;Acc:19733]		ENSXETG00000010326								EHI_040630		FBgn0001337	ENSMUSG00000000131				DDB_G0293076	ENSPTRG00000007919								ENSPPYG00000007218					ENSCSAVG00000000850		ENSDARG00000041217	ENSACAG00000016883	ENSMMUG00000018623			ENSGALG00000002715	ENSMODG00000015516	ENSOANG00000004672	NAEGRDRAFT_77671	AGAP000271
ENSG00000227226		LOC_Os03g52794	ENSXETG00000002954										FBgn0052743	ENSMUSG00000030655				DDB_G0275845	ENSPTRG00000031257								ENSPPYG00000007141	C48B6.6						ENSDARG00000079212	ENSACAG00000000960	ENSMMUG00000022441	GSVIVG00031879001		ENSGALG00000006829	ENSMODG00000006102	ENSOANG00000012229		AGAP000368
ENSG00000080603	Snf2-related CREBBP activator protein [Source:HGNC Symbol;Acc:16974]	LOC_Os03g01200	ENSXETG00000026563			AT3G12810-TAIR-G			gw1.452.26.1			CNL04590		ENSMUSG00000053877	Phatr54310		EFNCRG00000009764	DDB_G0267638	ENSPTRG00000008013	PF08_0048		YDR334W	PVX_089365	SPAC11E3.01c	DEHA0F24618g	TTHERM_01546860	ENSPPYG00000007284	Y111B2A.22	CADANIAG00009538	TGME49_080800	POPUTRICG105940	ENSCSAVG00000001617		ENSDARG00000005236	ENSACAG00000011495	ENSMMUG00000010556	GSVIVG00033511001	UM05485.1		ENSMODG00000016166	ENSOANG00000006595	NAEGRDRAFT_62320	AGAP006165	LmjF36.5190
ENSG00000149930	TAO kinase 2 [Source:HGNC Symbol;Acc:16835]		ENSXETG00000011341									CNN00400		ENSMUSG00000059981				DDB_G0281649	ENSPTRG00000007977								ENSPPYG00000007250	T17E9.1		TGME49_058010	POPUTRICG106996			ENSDARG00000077774	ENSACAG00000014439	ENSMMUG00000020274				ENSMODG00000015713	ENSOANG00000010506		AGAP003202
ENSG00000166164	bromodomain containing 7 [Source:HGNC Symbol;Acc:14310]	LOC_Os03g21450	ENSXETG00000018460			AT1G76380-TAIR-G							FBgn0031947	ENSMUSG00000031660					ENSPTRG00000008103	PF14_0724			PVX_118655				ENSPPYG00000007339	C01H6.7				ENSCSAVG00000009351		ENSDARG00000008380	ENSACAG00000014280	ENSMMUG00000003119	GSVIVG00023876001		ENSGALG00000003786	ENSMODG00000011739	ENSOANG00000001329		AGAP009307
ENSG00000140795	myosin light chain kinase 3 [Source:HGNC Symbol;Acc:29826]	LOC_Os10g36710	ENSXETG00000003892			AT2G17890-TAIR-G			estExt_gwp_gw1.C_750001				FBgn0259678	ENSMUSG00000031698	Phatr23694				ENSPTRG00000008081	PFL1885c			PVX_085300				ENSPPYG00000013208	ZC373.4				ENSCSAVG00000007639		ENSDARG00000076493	ENSACAG00000017267	ENSMMUG00000014818	GSVIVG00027409001		ENSGALG00000004334	ENSMODG00000012813	ENSOANG00000003659		AGAP006746
ENSG00000103066	phospholipase A2; group XV [Source:HGNC Symbol;Acc:17163]	LOC_Os02g37770	ENSXETG00000005810			AT1G27480-TAIR-G		THAPSDRAFT_8051		MONBRDRAFT_9050	EHI_020250	CNL04710	FBgn0042175	ENSMUSG00000031903					ENSPTRG00000008262	PFF1420w			PVX_114565				ENSPPYG00000007485	M05B5.4		TGME49_072420		ENSCSAVG00000011318			ENSACAG00000009961	ENSMMUG00000010147	GSVIVG00009315001		ENSGALG00000000771	ENSMODG00000005139	ENSOANG00000010974	NAEGRDRAFT_67955	AGAP008990		TVAG_407760
ENSG00000167654	ataxia; cerebellar; Cayman type [Source:HGNC Symbol;Acc:779]		ENSXETG00000003615										FBgn0035488	ENSMUSG00000034958				DDB_G0269400	ENSPTRG00000023462	PF10_0071			PVX_094555				ENSPPYG00000009390							ENSDARG00000071682	ENSACAG00000005636	ENSMMUG00000028929			ENSGALG00000001812	ENSMODG00000000696	ENSOANG00000006292		AGAP005565
ENSG00000213398	lecithin-cholesterol acyltransferase [Source:HGNC Symbol;Acc:6522]	LOC_Os02g37654	ENSXETG00000003085	OSTLU_1469		AT1G27480-TAIR-G	Tb11.01.4790			MONBRDRAFT_9050		CNL04710	FBgn0042175	ENSMUSG00000035237					ENSPTRG00000008254	PFF1420w			PVX_114565		DEHA0D10868g		ENSPPYG00000007477	M05B5.4				ENSCSAVG00000011318		ENSDARG00000062375	ENSACAG00000010486	ENSMMUG00000012760	GSVIVG00009315001	UM00322.1		ENSMODG00000005405	ENSOANG00000013844	NAEGRDRAFT_67955	AGAP008990	LmjF09.1040
ENSG00000181019	NAD(P)H dehydrogenase; quinone 1 [Source:HGNC Symbol;Acc:2874]		ENSXETG00000017869											ENSMUSG00000003849					ENSPTRG00000008284								ENSPPYG00000007508							ENSDARG00000010250	ENSACAG00000003660	ENSMMUG00000019684			ENSGALG00000023437	ENSMODG00000002707	ENSOANG00000005080				TVAG_348350
ENSG00000141101	NIN1/RPN12 binding protein 1 homolog (S. cerevisiae) [Source:HGNC Symbol;Acc:29540]	LOC_Os02g02360	ENSXETG00000008484	OSTLU_41444		AT5G41190-TAIR-G	Tb11.01.2630	THAPS_7265		MONBRDRAFT_34185		CNA04300	FBgn0030177	ENSMUSG00000003848	Phatr31725	TA21215	EFNCRG00000008828	DDB_G0279821	ENSPTRG00000008285	PFD0905w		YOR056C	PVX_090025	SPAC1486.09	DEHA0D17655g	TTHERM_00247100	ENSPPYG00000007509	Y54E10BR.4	CADANIAG00004311			ENSCSAVG00000009081	GL50803_34141	ENSDARG00000016080	ENSACAG00000003697	ENSMMUG00000006506	GSVIVG00019776001	UM01305.1	ENSGALG00000000693	ENSMODG00000002677		NAEGRDRAFT_31334	AGAP004064	LmjF36.5060
ENSG00000205152		LOC_Os05g14550	ENSXETG00000017426			AT1G50030-TAIR-G							FBgn0021796		Phatr21660		EFNCRG00000005523	DDB_G0281569	ENSPTRG00000007826			YJR066W		SPBC30D10.10c				B0261.2	CADANIAG00007036			ENSCSAVG00000001147			ENSACAG00000000242		GSVIVG00037040001						AGAP007873
ENSG00000189091	splicing factor 3b; subunit 3; 130kDa [Source:HGNC Symbol;Acc:10770]	LOC_Os07g10390	ENSXETG00000008413	OSTLU_24669	CHLREDRAFT_194382	AT3G55220-TAIR-G	Tb927.7.6980	THAPS_35239		MONBRDRAFT_36939	EHI_144720	CNA04430	FBgn0035162	ENSMUSG00000033732	Phatr17408	TA07140	EFNCRG00000000235	DDB_G0282569	ENSPTRG00000008308	PFL1680w		YML049C	PVX_100690	SPAPJ698.03c	DEHA0A09141g	TTHERM_00530350	ENSPPYG00000000102	K02F2.3	CADANIAG00003637	TGME49_030960		ENSCSAVG00000011454		ENSDARG00000003969	ENSACAG00000001817	ENSMMUG00000017812	GSVIVG00005970001	UM00737.1	ENSGALG00000002531	ENSMODG00000014363	ENSOANG00000001161	NAEGRDRAFT_45594	AGAP005549	LmjF05.0890	TVAG_013050
ENSG00000157423	hydrocephalus inducing homolog (mouse) [Source:HGNC Symbol;Acc:19368]		ENSXETG00000015878		CHLREDRAFT_116240		Tb927.6.3150			MONBRDRAFT_18473				ENSMUSG00000059854					ENSPTRG00000008315							TTHERM_00551040	ENSPPYG00000007533			TGME49_006550		ENSCSAVG00000003451	GL50803_137712	ENSDARG00000069354	ENSACAG00000001073	ENSMMUG00000020422			ENSGALG00000002407	ENSMODG00000023067	ENSOANG00000001166	NAEGRDRAFT_78704		LmjF30.1810	TVAG_129800
ENSG00000166747	adaptor-related protein complex 1; gamma 1 subunit [Source:HGNC Symbol;Acc:555]	LOC_Os02g56110	ENSXETG00000008404	OSTLU_24457	CHLREDRAFT_57580	AT1G23900-TAIR-G	Tb927.4.760	THAPSDRAFT_269744		MONBRDRAFT_34237	EHI_196890	CNA01870	FBgn0030089	ENSMUSG00000031731	Phatr13511	TA07255	EFNCRG00000003900	DDB_G0281957	ENSPTRG00000008327	PF14_0529		YPR029C	PVX_117690	SPCP1E11.06	DEHA0B11484g	TTHERM_00715750	ENSPPYG00000000105	Y105E8A.9	CADANIAG00004455	TGME49_113670		ENSCSAVG00000011443		ENSDARG00000012294	ENSACAG00000007802	ENSMMUG00000010878	GSVIVG00020209001	UM00660.1	ENSGALG00000000848	ENSMODG00000002407	ENSOANG00000008186	NAEGRDRAFT_78712	AGAP008251	LmjF34.3970	TVAG_387740
ENSG00000103035	proteasome (prosome; macropain) 26S subunit; non-ATPase; 7 [Source:HGNC Symbol;Acc:9565]	LOC_Os04g56646	ENSXETG00000017884	OSTLU_41064	CHLREDRAFT_192933	AT3G11270-TAIR-G	Tb10.61.2180	THAPSDRAFT_40962		MONBRDRAFT_37751	EHI_030170	CNA00350	FBgn0002787	ENSMUSG00000039067	Phatr17259	TA07380	EFNCRG00000001796	DDB_G0279633	ENSPTRG00000008343	PFI0630w		YOR261C	PVX_099080	SPCC1682.10	DEHA0F19866g	TTHERM_00267990	ENSPPYG00000000107	R12E2.3	CADANIAG00003105	TGME49_069250		ENSCSAVG00000005134	GL50803_7896	ENSDARG00000068076	ENSACAG00000003862	ENSMMUG00000011125	GSVIVG00019538001	UM01121.1	ENSGALG00000000707	ENSMODG00000002631	ENSOANG00000005083	NAEGRDRAFT_59054	AGAP012135	LmjF32.0390	TVAG_124160
ENSG00000198373	WW domain containing E3 ubiquitin protein ligase 2 [Source:HGNC Symbol;Acc:16804]		ENSXETG00000017879							MONBRDRAFT_15180			FBgn0003557	ENSMUSG00000031930	Phatr14177				ENSPTRG00000008288								ENSPPYG00000007510	Y65B4BR.4				ENSCSAVG00000006334		ENSDARG00000061345	ENSACAG00000003738	ENSMMUG00000003339			ENSGALG00000000699	ENSMODG00000002655	ENSOANG00000005081		AGAP009074
ENSG00000103150	malonyl-CoA decarboxylase [Source:HGNC Symbol;Acc:7150]	LOC_Os09g23070	ENSXETG00000013233		CHLREDRAFT_206199	AT4G04320-TAIR-G	Tb927.8.1060	THAPSDRAFT_2525						ENSMUSG00000074064	Phatr10799			DDB_G0290089	ENSPTRG00000008403								ENSPPYG00000007594	F35G12.1				ENSCSAVG00000008714		ENSDARG00000068779	ENSACAG00000017702	ENSMMUG00000009849	GSVIVG00012659001		ENSGALG00000005494	ENSMODG00000014843	ENSOANG00000022305	NAEGRDRAFT_76065		LmjF07.0730
ENSG00000103194	ubiquitin specific peptidase 10 [Source:HGNC Symbol;Acc:12608]	LOC_Os07g46660	ENSXETG00000013390			AT4G30890-TAIR-G							FBgn0052479	ENSMUSG00000031826			EFNCRG00000003797	DDB_G0275021	ENSPTRG00000008421			YER151C		SPBP8B7.21	DEHA0A08118g		ENSPPYG00000007609		CADANIAG00003182			ENSCSAVG00000002375		ENSDARG00000076116	ENSACAG00000014549	ENSMMUG00000011244	GSVIVG00000859001	UM03777.1	ENSGALG00000005674	ENSMODG00000012469	ENSOANG00000011345	NAEGRDRAFT_80172	AGAP006652		TVAG_259940
ENSG00000065427	lysyl-tRNA synthetase [Source:HGNC Symbol;Acc:6215]	LOC_Os02g41470	ENSXETG00000003569	OSTLU_29494	CHLREDRAFT_138493	AT3G30805-TAIR-G	Tb927.8.1600	THAPSDRAFT_29232		MONBRDRAFT_14065	EHI_047810	CNI03160	FBgn0027084	ENSMUSG00000031948	Phatr32202	TA04275	EFNCRG00000000873	DDB_G0286517	ENSPTRG00000008364	PF14_0166		YDR037W	PVX_085610	SPCC18.08	DEHA0F07502g	TTHERM_00691520	ENSPPYG00000007567	T02G5.9	CADANIAG00008571	TGME49_005710		ENSCSAVG00000007684	GL50803_16766	ENSDARG00000044220	ENSACAG00000007577	ENSMMUG00000002518	GSVIVG00025473001	UM05121.1	ENSGALG00000000907	ENSMODG00000002238	ENSOANG00000008179	NAEGRDRAFT_77219	AGAP007858	LmjF15.0230	TVAG_152430
ENSG00000167658	eukaryotic translation elongation factor 2 [Source:HGNC Symbol;Acc:3214]	LOC_Os01g52470	ENSXETG00000009465	OSTLU_52010	CHLREDRAFT_24524	AT1G56070-TAIR-G	Tb10.70.2660	THAPSDRAFT_269148		MONBRDRAFT_11373	EHI_189490	CND06220	FBgn0000559	ENSMUSG00000034994	Phatr35766	TA20405	EFNCRG00000007994	DDB_G0287685	ENSPTRG00000018763	PF14_0486		YOR133W	PVX_117925	SPCP31B10.07	DEHA0G06380g	TTHERM_00938820	ENSPPYG00000000355	F25H5.4	CADANIAG00006656	TGME49_005470		ENSCSAVG00000003974	GL50803_17570	ENSDARG00000042065	ENSACAG00000012275	ENSMMUG00000022767	GSVIVG00020404001		ENSGALG00000001830	ENSMODG00000000750	ENSOANG00000014032	NAEGRDRAFT_56254	AGAP009441	LmjF36.0190	TVAG_276410
ENSG00000130810	peter pan homolog (Drosophila) [Source:HGNC Symbol;Acc:9227]	LOC_Os03g22350	ENSXETG00000022055	OSTLU_40469		AT5G61770-TAIR-G	Tb927.3.2830	THAPSDRAFT_31047	estExt_Genewise1.C_220044	MONBRDRAFT_13536	EHI_012190	CNC01060	FBgn0010770	ENSMUSG00000004100	Phatr27905	TA13180	EFNCRG00000005160	DDB_G0285515	ENSPTRG00000018779			YDR312W		SPAC1B9.03c	DEHA0E08591g	TTHERM_00004830	ENSPPYG00000000365	K09H9.6	CADANIAG00004428		POPUTRICG124478	ENSCSAVG00000005816	GL50803_15566	ENSDARG00000022232	ENSACAG00000003838	ENSMMUG00000017211	GSVIVG00028012001	UM03844.1		ENSMODG00000005158	ENSOANG00000006740	NAEGRDRAFT_57154	AGAP004556	LmjF03.0900	TVAG_363770
ENSG00000007168	platelet-activating factor acetylhydrolase 1b; regulatory subunit 1 (45kDa) [Source:HGNC Symbol;Acc:8574]		ENSXETG00000019410					THAPSDRAFT_263489		MONBRDRAFT_35260		CND02590	FBgn0015754	ENSMUSG00000020745	Phatr17300		EFNCRG00000003929	DDB_G0288375	ENSPTRG00000008551						DEHA0C13343g	TTHERM_00760520	ENSPPYG00000007796	T03F6.5	CADANIAG00006811	TGME49_119570		ENSCSAVG00000005483		ENSDARG00000032013	ENSACAG00000006706	ENSMMUG00000008412		UM03164.1	ENSGALG00000005834	ENSMODG00000010776	ENSOANG00000015076		AGAP011849
ENSG00000004660	calcium/calmodulin-dependent protein kinase kinase 1; alpha [Source:HGNC Symbol;Acc:1469]	LOC_Os03g50330	ENSXETG00000015437	OSTLU_39356		AT5G60550-TAIR-G						CNH01420	FBgn0040056	ENSMUSG00000020785	Phatr15929		EFNCRG00000002713	DDB_G0279405	ENSPTRG00000008579	PFB0605w		YGL179C	PVX_002865	SPCC1919.01			ENSPPYG00000007824	C05H8.1	CADANIAG00003334			ENSCSAVG00000009364		ENSDARG00000015134	ENSACAG00000007183	ENSMMUG00000020251	GSVIVG00025173001		ENSGALG00000001617	ENSMODG00000020509		NAEGRDRAFT_69658	AGAP002250
ENSG00000167721	TSR1; 20S rRNA accumulation; homolog (S. cerevisiae) [Source:HGNC Symbol;Acc:25542]	LOC_Os11g19250	ENSXETG00000023797	OSTLU_38677		AT1G42440-TAIR-G	Tb927.8.1410	THAPSDRAFT_24590		MONBRDRAFT_15285	EHI_008390	CNE02190	FBgn0037073	ENSMUSG00000038335	Phatr6258	TA19450	EFNCRG00000001883	DDB_G0278331	ENSPTRG00000018576	PF14_0494		YDL060W	PVX_117885	SPAC23H4.15	DEHA0A12001g	TTHERM_00784570	ENSPPYG00000007792	F10G7.1	CADANIAG00006724	TGME49_065110		ENSCSAVG00000001875		ENSDARG00000007744	ENSACAG00000009837	ENSMMUG00000017519	GSVIVG00013363001	UM04986.1	ENSGALG00000003180	ENSMODG00000010658	ENSOANG00000008637	NAEGRDRAFT_79159	AGAP009438	LmjF07.0470	TVAG_423660
ENSG00000167703	solute carrier family 43; member 2 [Source:HGNC Symbol;Acc:23087]		ENSXETG00000022279											ENSMUSG00000038178	Phatr49491		EFNCRG00000002296	DDB_G0289771	ENSPTRG00000008527			YMR221C			DEHA0E23661g		ENSPPYG00000007774		CADANIAG00000319	TGME49_118150		ENSCSAVG00000010269		ENSDARG00000075044	ENSACAG00000014801	ENSMMUG00000017561			ENSGALG00000002783	ENSMODG00000010353	ENSOANG00000002538
ENSG00000170004	chromodomain helicase DNA binding protein 3 [Source:HGNC Symbol;Acc:1918]	LOC_Os01g65850	ENSXETG00000012991		CHLREDRAFT_150334	AT2G25170-TAIR-G							FBgn0023395	ENSMUSG00000018474			EFNCRG00000004065		ENSPTRG00000008714					SPBP35G2.10		TTHERM_00049310	ENSPPYG00000007940	F26F12.7	CADANIAG00008616			ENSCSAVG00000004448			ENSACAG00000004276	ENSMMUG00000022221	GSVIVG00035901001			ENSMODG00000007509	ENSOANG00000005043		AGAP012009
ENSG00000161960	eukaryotic translation initiation factor 4A1 [Source:HGNC Symbol;Acc:3282]	LOC_Os02g12840	ENSXETG00000020123			AT3G13920-TAIR-G						CNA07620	FBgn0001942	ENSMUSG00000059796	Phatr25743	TA11470	EFNCRG00000007321	DDB_G0269146	ENSPTRG00000008694	PF14_0655		YJL138C	PVX_117030	SPAC1006.07			ENSPPYG00000007926	F57B9.3	CADANIAG00010155	TGME49_050770		ENSCSAVG00000000630		ENSDARG00000003032	ENSACAG00000005524	ENSMMUG00000013499	GSVIVG00015173001			ENSMODG00000007090	ENSOANG00000004333		AGAP009863
ENSG00000178999	aurora kinase B [Source:HGNC Symbol;Acc:11390]	LOC_Os03g55620	ENSXETG00000009097		CHLREDRAFT_145741	AT2G45490-TAIR-G						CND04050	FBgn0024227	ENSMUSG00000020897	Phatr50489		EFNCRG00000002248	DDB_G0279343	ENSPTRG00000008731	PFC0385c		YPL209C	PVX_114820	SPCC320.13c			ENSPPYG00000007953	K07C11.2	CADANIAG00007231			ENSCSAVG00000008044		ENSDARG00000037640	ENSACAG00000004832	ENSMMUG00000002997	GSVIVG00027536001			ENSMODG00000007829			AGAP012456	LmjF28.0520
ENSG00000161970	ribosomal protein L26 [Source:HGNC Symbol;Acc:10327]	LOC_Os01g04730	ENSXETG00000024782	OSTLU_8655	CHLREDRAFT_136811	AT3G49910-TAIR-G	Tb927.8.6180	THAPSDRAFT_26250			EHI_111570	CNB05030	FBgn0036825		Phatr11032	TA10065	EFNCRG00000002602	DDB_G0283741		PFC0535w		YGR034W	PVX_119740	SPBC29B5.03c	DEHA0C02310g	TTHERM_00382350	ENSPPYG00000008972	F28C6.7	CADANIAG00002107	TGME49_048390		ENSCSAVG00000006147	GL50803_15046	ENSDARG00000039641		ENSMMUG00000003448	GSVIVG00000121001	UM04855.1		ENSMODG00000006201	ENSOANG00000009354	NAEGRDRAFT_39361	AGAP002468	LmjF24.2050	TVAG_389320
ENSG00000065559	mitogen-activated protein kinase kinase 4 [Source:HGNC Symbol;Acc:6844]	LOC_Os01g18150	ENSXETG00000011036			AT1G32320-TAIR-G						CNA07470	FBgn0024326	ENSMUSG00000033352	Phatr9491		EFNCRG00000006262	DDB_G0269152	ENSPTRG00000008783			YPL140C		SPBC543.07			ENSPPYG00000007993	E02D9.1	CADANIAG00001724			ENSCSAVG00000005139	GL50803_22165	ENSDARG00000063583	ENSACAG00000017457	ENSMMUG00000019842	GSVIVG00008476001		ENSGALG00000001001	ENSMODG00000008266	ENSOANG00000019957		AGAP003365
ENSG00000170315	ubiquitin B [Source:HGNC Symbol;Acc:12463]	LOC_Os09g31019	ENSXETG00000023202		CHLREDRAFT_140045	AT1G53950-TAIR-G			fgenesh2_pm.scaffold_72000009	MONBRDRAFT_15807		CNK02170	FBgn0003941	ENSMUSG00000058777	Phatr54323	TA06690	EFNCRG00000004980	DDB_G0286017	ENSPTRG00000032648	PF13_0346		YIL148W	PVX_115255	SPAC1805.12c		TTHERM_00346570	ENSPPYG00000001922	ZK1010.1		TGME49_019820	POPUTRICG107788	ENSCSAVG00000002209		ENSDARG00000041435	ENSACAG00000020966	ENSMMUG00000016085	GSVIVG00036803001			ENSMODG00000003499	ENSOANG00000005752	NAEGRDRAFT_56056	AGAP001969		TVAG_264700
ENSG00000176974	serine hydroxymethyltransferase 1 (soluble) [Source:HGNC Symbol;Acc:10850]	LOC_Os01g65410	ENSXETG00000012086			AT5G26780-TAIR-G			e_gw1.176.14.1			CNJ00410	FBgn0029823	ENSMUSG00000020534	Phatr8717	TA20940	EFNCRG00000003107	DDB_G0277947	ENSPTRG00000008851	PF14_0534		YLR058C	PVX_117660	SPAC18G6.04c			ENSPPYG00000008051	C05D11.11	CADANIAG00007210		POPUTRICG104204	ENSCSAVG00000006938		ENSDARG00000052816	ENSACAG00000009076	ENSMMUG00000017451	GSVIVG00008954001	UM00953.1	ENSGALG00000005046	ENSMODG00000013682	ENSOANG00000009875	NAEGRDRAFT_34718	AGAP001065	LmjF28.2370
ENSG00000235210		LOC_Os03g21470	ENSXETG00000010878			AT1G66580-TAIR-G							FBgn0024733	ENSMUSG00000008682	Phatr48699		EFNCRG00000008083	DDB_G0288273	ENSPTRG00000022432	PF14_0141		YLR075W	PVX_085735	SPAP7G5.05				F10B5.1	CADANIAG00006933			ENSCSAVG00000011193		ENSDARG00000025581	ENSACAG00000008192	ENSMMUG00000002885	GSVIVG00001137001			ENSMODG00000008731	ENSOANG00000011015		AGAP002395
ENSG00000142494	solute carrier family 47; member 1 [Source:HGNC Symbol;Acc:25588]	LOC_Os12g03200	ENSXETG00000024439	OSTLU_47105	CHLREDRAFT_189706	AT5G17700-TAIR-G	Tb09.211.2920	THAPSDRAFT_37740	gw1.113.35.1	MONBRDRAFT_790		CND03760		ENSMUSG00000010122	Phatr47346		EFNCRG00000008039	DDB_G0278161	ENSPTRG00000008871			YHR032W		SPAC323.07c	DEHA0A04598g	TTHERM_01100540	ENSPPYG00000000186		CADANIAG00002096		POPUTRICG135302			ENSDARG00000079340		ENSMMUG00000002700	GSVIVG00029920001	UM02024.1		ENSMODG00000011054	ENSOANG00000012714	NAEGRDRAFT_79005		LmjF35.3580
ENSG00000126653	coiled-coil domain containing 55 [Source:HGNC Symbol;Acc:25305]	LOC_Os04g35910	ENSXETG00000017949			AT2G27280-TAIR-G		THAPSDRAFT_22991		MONBRDRAFT_6714		CNK02530	FBgn0030474	ENSMUSG00000037958	Phatr35763		EFNCRG00000005943	DDB_G0292766	ENSPTRG00000008957					SPAC29A4.06c			ENSPPYG00000008130	C16C10.6	CADANIAG00006890	TGME49_116490	POPUTRICG109206	ENSCSAVG00000011750		ENSDARG00000015221	ENSACAG00000011582	ENSMMUG00000012121	GSVIVG00036054001	UM02694.1	ENSGALG00000004186	ENSMODG00000009868	ENSOANG00000012656	NAEGRDRAFT_72759
ENSG00000141314	rhomboid; veinlet-like 3 (Drosophila) [Source:HGNC Symbol;Acc:16502]		ENSXETG00000010344							MONBRDRAFT_33311			FBgn0003295	ENSMUSG00000017692					ENSPTRG00000008987							TTHERM_00006200	ENSPPYG00000008159							ENSDARG00000070311	ENSACAG00000009768	ENSMMUG00000003158			ENSGALG00000003426	ENSMODG00000019180	ENSOANG00000009544	NAEGRDRAFT_70844	AGAP005058
ENSG00000108671	proteasome (prosome; macropain) 26S subunit; non-ATPase; 11 [Source:HGNC Symbol;Acc:9556]	LOC_Os03g37950	ENSXETG00000010336	OSTLU_36468	CHLREDRAFT_23975	AT1G29150-TAIR-G	Tb927.2.2440	THAPSDRAFT_28028	fgenesh1_pg.scaffold_1000181	MONBRDRAFT_12666	EHI_182600	CNN00870	FBgn0028689	ENSMUSG00000017428	Phatr52198	TA10120	EFNCRG00000001793	DDB_G0281315	ENSPTRG00000008990	PF14_0025		YDL097C	PVX_086315	SPAC23G3.11	DEHA0G18249g	TTHERM_00378970	ENSPPYG00000008162	F59B2.5	CADANIAG00004435	TGME49_027960	POPUTRICG122763	ENSCSAVG00000001503	GL50803_16659	ENSDARG00000005134	ENSACAG00000016508	ENSMMUG00000018962	GSVIVG00021852001	UM02684.1		ENSMODG00000019183	ENSOANG00000012575	NAEGRDRAFT_55990	AGAP001440	LmjF02.0370	TVAG_388670
ENSG00000141298	slingshot homolog 2 (Drosophila) [Source:HGNC Symbol;Acc:30580]	LOC_Os06g20340	ENSXETG00000017954			AT2G04550-TAIR-G							FBgn0029157	ENSMUSG00000037926				DDB_G0273729	ENSPTRG00000008955								ENSPPYG00000008128					ENSCSAVG00000007665		ENSDARG00000079591	ENSACAG00000012066	ENSMMUG00000014413	GSVIVG00030535001		ENSGALG00000021572	ENSMODG00000009679	ENSOANG00000012654		AGAP000898
ENSG00000141161	unc-45 homolog B (C. elegans) [Source:HGNC Symbol;Acc:14304]	LOC_Os04g52580	ENSXETG00000013482			AT1G56090-TAIR-G						CNH01110	FBgn0010812	ENSMUSG00000018845	Phatr34457		EFNCRG00000006872		ENSPTRG00000009013					SPCC613.04c	DEHA0E21934g		ENSPPYG00000008181	F30H5.1	CADANIAG00002611	TGME49_049480				ENSDARG00000008433	ENSACAG00000017437	ENSMMUG00000005170	GSVIVG00020279001		ENSGALG00000002186	ENSMODG00000019133			AGAP003727
ENSG00000006125	adaptor-related protein complex 2; beta 1 subunit [Source:HGNC Symbol;Acc:563]	LOC_Os03g23950	ENSXETG00000013480		CHLREDRAFT_195449	AT4G11380-TAIR-G					EHI_013040	CNL03830	FBgn0010380	ENSMUSG00000035152	Phatrdraft1735		EFNCRG00000005021	DDB_G0279141	ENSPTRG00000009021	PFE1400c		YKL135C	PVX_079845	SPBC2G2.06c	DEHA0F19041g	TTHERM_00155580	ENSPPYG00000008188	Y71H2B.10	CADANIAG00010050			ENSCSAVG00000009655		ENSDARG00000035152		ENSMMUG00000006048	GSVIVG00019391001		ENSGALG00000002140	ENSMODG00000019128	ENSOANG00000006939	NAEGRDRAFT_80581	AGAP001267
ENSG00000132142	acetyl-CoA carboxylase alpha [Source:HGNC Symbol;Acc:84]		ENSXETG00000008955	OSTLU_44400				THAPSDRAFT_12234	e_gw1.13.35.1			CNF02180	FBgn0033246	ENSMUSG00000020532	Phatr54926				ENSPTRG00000009052						DEHA0B05632g		ENSPPYG00000000208			TGME49_021320	POPUTRICG104046	ENSCSAVG00000003845		ENSDARG00000059638		ENSMMUG00000009349		UM04629.1	ENSGALG00000005439	ENSMODG00000003240	ENSOANG00000011506	NAEGRDRAFT_59984	AGAP005175	LmjF31.2970
ENSG00000141141	DEAD (Asp-Glu-Ala-Asp) box polypeptide 52 [Source:HGNC Symbol;Acc:20038]	LOC_Os02g42406	ENSXETG00000024432	OSTLU_30562	CHLREDRAFT_176386	AT1G12770-TAIR-G	Tb11.01.5370	THAPSDRAFT_33252	gw1.32.167.1	MONBRDRAFT_33989		CNG03650	FBgn0029880	ENSMUSG00000020677	Phatr32758		EFNCRG00000000631	DDB_G0293036	ENSPTRG00000009058	PF10_0209		YBR237W	PVX_095155	SPAC22F3.08c	DEHA0E17369g	TTHERM_00700870	ENSPPYG00000000210	F58G11.2	CADANIAG00001712	TGME49_053090	POPUTRICG131851	ENSCSAVG00000003835	GL50803_14451	ENSDARG00000076918	ENSACAG00000006395	ENSMMUG00000002980	GSVIVG00025641001		ENSGALG00000005489	ENSMODG00000002493	ENSOANG00000007133	NAEGRDRAFT_1095	AGAP012358	LmjF32.0570	TVAG_335860
ENSG00000108270	apoptosis antagonizing transcription factor [Source:HGNC Symbol;Acc:19235]	LOC_Os01g34200	ENSXETG00000010317	OSTLU_89208	CHLREDRAFT_143724	AT5G61330-TAIR-G			fgenesh1_pg.scaffold_186000033		EHI_142050	CNI01530	FBgn0031851	ENSMUSG00000018697			EFNCRG00000004469	DDB_G0270496	ENSPTRG00000009051			YDR299W		SPAC664.08c	DEHA0A14630g	TTHERM_00600250	ENSPPYG00000000207	Y73E7A.2	CADANIAG00000629	TGME49_112610	POPUTRICG125815	ENSCSAVG00000004050		ENSDARG00000025467	ENSACAG00000002435	ENSMMUG00000021669	GSVIVG00018246001	UM04508.1	ENSGALG00000005420	ENSMODG00000003279	ENSOANG00000011510	NAEGRDRAFT_56916	AGAP007394
ENSG00000108733	peroxisomal biogenesis factor 12 [Source:HGNC Symbol;Acc:8854]	LOC_Os10g32960	ENSXETG00000010326	OSTLU_30255		AT3G04460-TAIR-G	Tb10.61.0440		estExt_fgenesh1_pm.C_260007			CNL06790	FBgn0031282	ENSMUSG00000018733	Phatr49405		EFNCRG00000005043	DDB_G0285523	ENSPTRG00000009020			YMR026C		SPAPB17E12.03	DEHA0A01683g	TTHERM_00043940	ENSPPYG00000008187	F08B12.2	CADANIAG00000130		POPUTRICG125324	ENSCSAVG00000001923		ENSDARG00000035149		ENSMMUG00000006047	GSVIVG00023441001	UM00297.1	ENSGALG00000002151	ENSMODG00000019129		NAEGRDRAFT_31793	AGAP010497	LmjF19.1250
ENSG00000131747	topoisomerase (DNA) II alpha 170kDa [Source:HGNC Symbol;Acc:11989]	LOC_Os01g16290	ENSXETG00000021362	OSTLU_41836		AT5G04110-TAIR-G					EHI_120640	CNA03600	FBgn0003732	ENSMUSG00000020914	Phatr21316	TA13325	EFNCRG00000006103	DDB_G0279737	ENSPTRG00000009122	PF14_0316		YNL088W	PVX_084855	SPBC1A4.03c	DEHA0E02343g		ENSPPYG00000008460	K12D12.1	CADANIAG00003686	TGME49_112230		ENSCSAVG00000006597		ENSDARG00000024488	ENSACAG00000001904	ENSMMUG00000008941	GSVIVG00033639001		ENSGALG00000003922	ENSMODG00000013152	ENSOANG00000003053	NAEGRDRAFT_29557	AGAP008917		TVAG_038880
ENSG00000125691	ribosomal protein L23 [Source:HGNC Symbol;Acc:10316]	LOC_Os12g42180	ENSXETG00000023719	OSTLU_18267	CHLREDRAFT_159282	AT1G17560-TAIR-G	Tb09.211.2630	THAPSDRAFT_24423	estExt_gwp_gw1.C_2800053		EHI_196920	CNK03100	FBgn0010078	ENSMUSG00000071415	Phatr50259	TA12535	EFNCRG00000004723	DDB_G0290315	ENSPTRG00000018634	PFE0960w		YKL170W	PVX_080290	SPBC887.07	DEHA0C05566g	TTHERM_00297140	ENSPPYG00000008501	B0336.10	CADANIAG00005951	TGME49_112090	POPUTRICG118019	ENSCSAVG00000010081	GL50803_10091	ENSDARG00000053457	ENSACAG00000013113	ENSMMUG00000012367	GSVIVG00021529001	UM03533.1	ENSGALG00000001634	ENSMODG00000012634	ENSOANG00000001230	NAEGRDRAFT_82967	AGAP010252	LmjF35.3800	TVAG_345450
ENSG00000167258	cyclin-dependent kinase 12 [Source:HGNC Symbol;Acc:24224]	LOC_Os12g38860	ENSXETG00000023695			AT3G01085-TAIR-G			e_gw1.3.2.1			CNH01970	FBgn0037093	ENSMUSG00000003119	Phatr52709		EFNCRG00000005143	DDB_G0278487	ENSPTRG00000009093			YFL029C		SPAC1D4.06c	DEHA0G02750g		ENSPPYG00000008487	F52B5.2	CADANIAG00001971			ENSCSAVG00000009347		ENSDARG00000076791	ENSACAG00000017541	ENSMMUG00000021350	GSVIVG00022268001		ENSGALG00000001731	ENSMODG00000012772	ENSOANG00000004149		AGAP004780
ENSG00000108424	karyopherin (importin) beta 1 [Source:HGNC Symbol;Acc:6400]	LOC_Os03g18350	ENSXETG00000022646	OSTLU_36086	CHLREDRAFT_128929	AT5G53480-TAIR-G	Tb10.70.4720	THAPSDRAFT_12810		MONBRDRAFT_33170	EHI_036520	CND01160	FBgn0000986	ENSMUSG00000001440	Phatr29967	TA19935	EFNCRG00000001031		ENSPTRG00000009333	PF08_0069		YLR347C	PVX_123010	SPAC1B1.03c	DEHA0C02552g	TTHERM_00013110	ENSPPYG00000025935	F28B3.8	CADANIAG00001750	TGME49_095040		ENSCSAVG00000008624		ENSDARG00000008680	ENSACAG00000007097	ENSMMUG00000019760	GSVIVG00038575001	UM02375.1	ENSGALG00000000454	ENSMODG00000012505	ENSOANG00000005371		AGAP009921	LmjF34.0490	TVAG_364430
ENSG00000073969	N-ethylmaleimide-sensitive factor [Source:HGNC Symbol;Acc:8016]	LOC_Os05g44310	ENSXETG00000022667	OSTLU_30476	CHLREDRAFT_187761	AT4G04910-TAIR-G	Tb927.1.1560	THAPSDRAFT_3575		MONBRDRAFT_21577	EHI_004640	CNF04190	FBgn0051495	ENSMUSG00000034187	Phatr41259	TA11700	EFNCRG00000002604	DDB_G0276153	ENSPTRG00000009320	PFC0140c		YBR080C	PVX_119275	SPAC1834.11c		TTHERM_00039210	ENSPPYG00000008293	H15N14.2	CADANIAG00009980	TGME49_118510		ENSCSAVG00000005956	GL50803_114776	ENSDARG00000038991	ENSACAG00000016584	ENSMMUG00000005548	GSVIVG00014341001	UM01284.1	ENSGALG00000001055	ENSMODG00000011031	ENSOANG00000021768	NAEGRDRAFT_34168	AGAP012684	LmjF20.0810	TVAG_476020
ENSG00000006282	spermatogenesis associated 20 [Source:HGNC Symbol;Acc:26125]	LOC_Os01g70950	ENSXETG00000009999			AT4G03200-TAIR-G						CNN02190	FBgn0033924	ENSMUSG00000020867			EFNCRG00000009747	DDB_G0270776	ENSPTRG00000009404								ENSPPYG00000000237	B0495.5	CADANIAG00001583					ENSDARG00000013880	ENSACAG00000002622	ENSMMUG00000017252	GSVIVG00010978001		ENSGALG00000006857	ENSMODG00000020908	ENSOANG00000006951	NAEGRDRAFT_70896	AGAP008252
ENSG00000153944	musashi homolog 2 (Drosophila) [Source:HGNC Symbol;Acc:18585]	LOC_Os07g39560	ENSXETG00000004228		CHLREDRAFT_99772	AT5G47620-TAIR-G	Tb11.03.0620					CNN01940	FBgn0011666	ENSMUSG00000069769		TA06175	EFNCRG00000003915		ENSPTRG00000009437			YOL123W		SPBC660.15			ENSPPYG00000008244	R10E9.1	CADANIAG00000536			ENSCSAVG00000010397		ENSDARG00000033901	ENSACAG00000005452	ENSMMUG00000002069	GSVIVG00014729001		ENSGALG00000005567	ENSMODG00000014790			AGAP001993	LmjF23.0730
ENSG00000121053	eosinophil peroxidase [Source:HGNC Symbol;Acc:3423]		ENSXETG00000007787					THAPSDRAFT_267958					FBgn0038469	ENSMUSG00000052234				DDB_G0277275	ENSPTRG00000009446								ENSPPYG00000008237	F49E12.1				ENSCSAVG00000011239		ENSDARG00000012535	ENSACAG00000000090	ENSMMUG00000011973			ENSGALG00000001004	ENSMODG00000014755	ENSOANG00000001232		AGAP010735
ENSG00000005381	myeloperoxidase [Source:HGNC Symbol;Acc:7218]		ENSXETG00000007787										FBgn0038538	ENSMUSG00000009350				DDB_G0277275	ENSPTRG00000009449								ENSPPYG00000008235	K10B4.1				ENSCSAVG00000011239		ENSDARG00000012535	ENSACAG00000000090	ENSMMUG00000030949			ENSGALG00000001004	ENSMODG00000014737	ENSOANG00000008483	NAEGRDRAFT_70645	AGAP010734
ENSG00000105576	transportin 2 [Source:HGNC Symbol;Acc:19998]	LOC_Os04g59494	ENSXETG00000007773			AT2G16950-TAIR-G			estExt_Genewise1.C_140074			CNE01010	FBgn0024921	ENSMUSG00000031691	Phatr46132	TA07280	EFNCRG00000003489	DDB_G0269948	ENSPTRG00000010535	PFF1345w		YBR017C	PVX_114490	SPAC2F3.06c	DEHA0C06182g		ENSPPYG00000009602	R06A4.4	CADANIAG00001729	TGME49_016590	POPUTRICG109056	ENSCSAVG00000010981		ENSDARG00000038239	ENSACAG00000003576	ENSMMUG00000005684	GSVIVG00008744001			ENSMODG00000006888	ENSOANG00000010051		AGAP005892	LmjF35.2330
ENSG00000136492	BRCA1 interacting protein C-terminal helicase 1 [Source:HGNC Symbol;Acc:20473]	LOC_Os09g37920	ENSXETG00000010720	OSTLU_32894		AT1G20750-TAIR-G				MONBRDRAFT_26081	EHI_054240			ENSMUSG00000034329				DDB_G0286621	ENSPTRG00000009493								ENSPPYG00000008802	F33H2.1		TGME49_009770			GL50803_5631	ENSDARG00000074410	ENSACAG00000001028	ENSMMUG00000009027	GSVIVG00013389001		ENSGALG00000005279	ENSMODG00000014258	ENSOANG00000011526				TVAG_067090
ENSG00000108510	mediator complex subunit 13 [Source:HGNC Symbol;Acc:22474]	LOC_Os05g37500	ENSXETG00000010728			AT1G55325-TAIR-G							FBgn0003415	ENSMUSG00000034297					ENSPTRG00000009497								ENSPPYG00000008804	K08F8.6				ENSCSAVG00000007186		ENSDARG00000003910	ENSACAG00000013077	ENSMMUG00000023750	GSVIVG00025465001		ENSGALG00000005230	ENSMODG00000014293	ENSOANG00000002228		AGAP006436
ENSG00000087995	methyltransferase like 2A [Source:HGNC Symbol;Acc:25755]	LOC_Os07g23169	ENSXETG00000020986			AT1G54650-TAIR-G						CNJ02050	FBgn0035247	ENSMUSG00000020691	Phatr33853		EFNCRG00000005905	DDB_G0274197	ENSPTRG00000009504			YOR239W		SPBC21C3.07c	DEHA0C02640g		ENSPPYG00000008952	Y53F4B.42	CADANIAG00008873	TGME49_002360				ENSDARG00000008105	ENSACAG00000016823	ENSMMUG00000009802	GSVIVG00036211001		ENSGALG00000000396	ENSMODG00000010257	ENSOANG00000000934		AGAP005973
ENSG00000136478	testis expressed 2 [Source:HGNC Symbol;Acc:30884]	LOC_Os02g58110	ENSXETG00000007222			AT1G73200-TAIR-G							FBgn0035937	ENSMUSG00000040548			EFNCRG00000001121	DDB_G0273739	ENSPTRG00000009537			YPR091C		SPBC23G7.06c			ENSPPYG00000008542	F55C12.5	CADANIAG00010354			ENSCSAVG00000008509		ENSDARG00000078132	ENSACAG00000005364	ENSMMUG00000017521	GSVIVG00024229001		ENSGALG00000005421	ENSMODG00000009324	ENSOANG00000008037
ENSG00000170832	ubiquitin specific peptidase 32 [Source:HGNC Symbol;Acc:19143]		ENSXETG00000009160					THAPSDRAFT_24235		MONBRDRAFT_33771			FBgn0036913	ENSMUSG00000000804					ENSPTRG00000009483								ENSPPYG00000008513					ENSCSAVG00000010856		ENSDARG00000061895	ENSACAG00000015190				ENSGALG00000005350	ENSMODG00000014128	ENSOANG00000011519		AGAP001209
ENSG00000133195	solute carrier family 39 (metal ion transporter); member 11 [Source:HGNC Symbol;Acc:14463]	LOC_Os02g10230	ENSXETG00000009976		CHLREDRAFT_196642	AT3G20870-TAIR-G		THAPSDRAFT_268192	estExt_gwp_gw1.C_1970078	MONBRDRAFT_22254	EHI_103680		FBgn0033665	ENSMUSG00000041654	Phatr49400			DDB_G0286345	ENSPTRG00000009593								ENSPPYG00000008584	F59A3.4			POPUTRICG107408				ENSACAG00000008777	ENSMMUG00000014195	GSVIVG00025302001		ENSGALG00000004413	ENSMODG00000006550	ENSOANG00000005420	NAEGRDRAFT_79918	AGAP007713
ENSG00000154217	phosphatidylinositol transfer protein; cytoplasmic 1 [Source:HGNC Symbol;Acc:21045]		ENSXETG00000010057						e_gw1.66.6.1				FBgn0027872	ENSMUSG00000040430					ENSPTRG00000009564	MAL13P1.256			PVX_083445				ENSPPYG00000008566					ENSCSAVG00000005820		ENSDARG00000022807	ENSACAG00000000239	ENSMMUG00000002133			ENSGALG00000003668	ENSMODG00000003961	ENSOANG00000008053		AGAP004469
ENSG00000092931	major facilitator superfamily domain containing 11 [Source:HGNC Symbol;Acc:25458]		ENSXETG00000019492							MONBRDRAFT_31582	EHI_186810	CNM01860	FBgn0038053	ENSMUSG00000020818				DDB_G0291722	ENSPTRG00000009693							TTHERM_00388160	ENSPPYG00000008669	ZK6.8				ENSCSAVG00000003358		ENSDARG00000041250	ENSACAG00000008577	ENSMMUG00000022414		UM02504.1	ENSGALG00000001777	ENSMODG00000001580	ENSOANG00000011571	NAEGRDRAFT_70607	AGAP000311
ENSG00000204303																			ENSPTRG00000030774												POPUTRICG139962					ENSMMUG00000004601
ENSG00000141564	regulatory associated protein of MTOR; complex 1 [Source:HGNC Symbol;Acc:30287]	LOC_Os12g01922	ENSXETG00000013410	OSTLU_41144		AT5G01770-TAIR-G	Tb11.03.0460	THAPSDRAFT_24683	estExt_gwp_gw1.C_1990063		EHI_040260	CND01940	FBgn0029840	ENSMUSG00000025583	Phatr18549		EFNCRG00000000912	DDB_G0270398	ENSPTRG00000009747			YHR186C		SPAC57A7.11	DEHA0E08327g		ENSPPYG00000000291	C10C5.6	CADANIAG00005793		POPUTRICG128471	ENSCSAVG00000011821		ENSDARG00000059879	ENSACAG00000015616	ENSMMUG00000006761	GSVIVG00030232001	UM00801.1	ENSGALG00000006938	ENSMODG00000002436	ENSOANG00000022525	NAEGRDRAFT_80526	AGAP010035	LmjF25.0610	TVAG_583210
ENSG00000184009	actin; gamma 1 [Source:HGNC Symbol;Acc:144]	LOC_Os01g73310	ENSXETG00000027641		CHLREDRAFT_24392	AT3G53750-TAIR-G		THAPSDRAFT_25772	estExt_Genewise1.C_3370024		EHI_163750	CNA04650	FBgn0000046	ENSMUSG00000062825	Phatr29812		EFNCRG00000003893	DDB_G0268744	ENSPTRG00000018709	PFL2215w		YFL039C	PVX_085830	SPBC32H8.12c	DEHA0D06193g	TTHERM_00190950	ENSPPYG00000008735	T04C12.5	CADANIAG00007315	TGME49_009030	POPUTRICG127663	ENSCSAVG00000008768		ENSDARG00000037746	ENSACAG00000015692	ENSMMUG00000012054	GSVIVG00026580001	UM06217.1	ENSGALG00000001381	ENSMODG00000023690	ENSOANG00000007581		AGAP011515		TVAG_485210
ENSG00000173818	endonuclease V [Source:HGNC Symbol;Acc:26640]	LOC_Os06g45330	ENSXETG00000019623		CHLREDRAFT_101276	AT4G31150-TAIR-G	Tb10.6k15.3890	THAPSDRAFT_263511	e_gw1.113.55.1	MONBRDRAFT_16520	EHI_193830			ENSMUSG00000039850				DDB_G0273165	ENSPTRG00000009745					SPAC1F12.06c		TTHERM_00283840	ENSPPYG00000008721				POPUTRICG129055	ENSCSAVG00000010293			ENSACAG00000015645	ENSMMUG00000001285	GSVIVG00035588001		ENSGALG00000006963	ENSMODG00000002372	ENSOANG00000010871	NAEGRDRAFT_60763		LmjF36.2330	TVAG_312360
ENSG00000177426	TGFB-induced factor homeobox 1 [Source:HGNC Symbol;Acc:11776]	LOC_Os12g06340	ENSXETG00000025010			AT4G36870-TAIR-G							FBgn0033749	ENSMUSG00000047407					ENSPTRG00000009838			YGL096W					ENSPPYG00000009030							ENSDARG00000059337	ENSACAG00000009578	ENSMMUG00000005086	GSVIVG00035361001		ENSGALG00000014795	ENSMODG00000021462	ENSOANG00000014153		AGAP007018
ENSG00000101574	methyltransferase like 4 [Source:HGNC Symbol;Acc:24726]	LOC_Os03g10220	ENSXETG00000001604		CHLREDRAFT_174824	AT1G19340-TAIR-G							FBgn0015351	ENSMUSG00000079356			EFNCRG00000008413		ENSPTRG00000009828					SPAC22G7.07c			ENSPPYG00000009040	C18A3.1	CADANIAG00000584			ENSCSAVG00000007106			ENSACAG00000008742	ENSMMUG00000018950	GSVIVG00009652001		ENSGALG00000014799	ENSMODG00000021472	ENSOANG00000010844		AGAP008665
ENSG00000101596	structural maintenance of chromosomes flexible hinge domain containing 1 [Source:HGNC Symbol;Acc:29090]		ENSXETG00000001609		CHLREDRAFT_153898									ENSMUSG00000024054					ENSPTRG00000009831								ENSPPYG00000009037					ENSCSAVG00000008081		ENSDARG00000014836	ENSACAG00000008850	ENSMMUG00000005461			ENSGALG00000014811	ENSMODG00000021469	ENSOANG00000002708	NAEGRDRAFT_64819
ENSG00000232938	ribosomal protein L23a pseudogene (FLJ43681); non-coding RNA [Source:RefSeq DNA;Acc:NR_029406]	LOC_Os04g42270	ENSXETG00000026189			AT3G55280-TAIR-G							FBgn0026372	ENSMUSG00000078381			EFNCRG00000005960	DDB_G0293502		PF13_0132		YOL127W	PVX_116700	SPBC4F6.04			ENSPPYG00000019003	F55D10.2	CADANIAG00006195			ENSCSAVG00000007968		ENSDARG00000006316	ENSACAG00000005311	ENSMMUG00000002735	GSVIVG00025606001		ENSGALG00000003966	ENSMODG00000023931	ENSOANG00000009558		AGAP006037
ENSG00000101745	ankyrin repeat domain 12 [Source:HGNC Symbol;Acc:29135]		ENSXETG00000026009											ENSMUSG00000034647					ENSPTRG00000009857								ENSPPYG00000009012							ENSDARG00000052419	ENSACAG00000003460	ENSMMUG00000022097			ENSGALG00000001216	ENSMODG00000021447	ENSOANG00000012877				TVAG_272650
ENSG00000101752	mindbomb homolog 1 (Drosophila) [Source:HGNC Symbol;Acc:21086]	LOC_Os02g25960	ENSXETG00000003146			AT5G14230-TAIR-G							FBgn0036558	ENSMUSG00000024294				DDB_G0288307	ENSPTRG00000009912				PVX_001960					Y47D3A.22				ENSCSAVG00000001402		ENSDARG00000078357	ENSACAG00000007815	ENSMMUG00000010227	GSVIVG00010363001		ENSGALG00000014974	ENSMODG00000021490	ENSOANG00000021832		AGAP011932
ENSG00000153339	trafficking protein particle complex 8 [Source:HGNC Symbol;Acc:29169]	LOC_Os03g57300	ENSXETG00000004734	OSTLU_25730	CHLREDRAFT_196081	AT5G16280-TAIR-G	Tb927.3.1620					CNC01620	FBgn0260655	ENSMUSG00000033382	Phatr49332		EFNCRG00000004986	DDB_G0292682	ENSPTRG00000009952			YDR108W		SPBC1734.07c				F46F11.9	CADANIAG00000125			ENSCSAVG00000006487		ENSDARG00000038866	ENSACAG00000017859	ENSMMUG00000018006	GSVIVG00022591001	UM03717.1	ENSGALG00000015157	ENSMODG00000010874	ENSOANG00000005617	NAEGRDRAFT_78383	AGAP006965
ENSG00000188863		LOC_Os11g06150	ENSXETG00000002770			AT5G62640-TAIR-G							FBgn0035872	ENSMUSG00000034820	Phatr49212		EFNCRG00000000840	DDB_G0277909	ENSPTRG00000003742								ENSPPYG00000003188	Y71A12B.10				ENSCSAVG00000000161		ENSDARG00000018618	ENSACAG00000010717	ENSMMUG00000007271	GSVIVG00008085001		ENSGALG00000013298	ENSMODG00000007123	ENSOANG00000005944		AGAP005062
ENSG00000134775	formin homology 2 domain containing 3 [Source:HGNC Symbol;Acc:26178]		ENSXETG00000017899							MONBRDRAFT_29277	EHI_197550		FBgn0261259	ENSMUSG00000034295			EFNCRG00000007600		ENSPTRG00000009979	PFE1545c		YIL159W	PVX_079720	SPCC895.05			ENSPPYG00000009115	C46H11.11	CADANIAG00007295			ENSCSAVG00000000637		ENSDARG00000063682	ENSACAG00000000374	ENSMMUG00000006862			ENSGALG00000013124	ENSMODG00000000359	ENSOANG00000014458		AGAP004873
ENSG00000152217	SET binding protein 1 [Source:HGNC Symbol;Acc:15573]	LOC_Os01g11960	ENSXETG00000008160										FBgn0034926	ENSMUSG00000024548	Phatr6915				ENSPTRG00000009986								ENSPPYG00000009123					ENSCSAVG00000003578		ENSDARG00000051917	ENSACAG00000013045	ENSMMUG00000009943			ENSGALG00000001677	ENSMODG00000003078	ENSOANG00000006334
ENSG00000099622	cold inducible RNA binding protein [Source:HGNC Symbol;Acc:1982]	LOC_Os01g31810	ENSXETG00000003281			AT1G18630-TAIR-G		THAPSDRAFT_263845			EHI_010060			ENSMUSG00000045193			EFNCRG00000001996		ENSPTRG00000010192						DEHA0D05115g		ENSPPYG00000009313		CADANIAG00010091			ENSCSAVG00000004935		ENSDARG00000042049	ENSACAG00000000441	ENSMMUG00000022101	GSVIVG00017884001		ENSGALG00000012225	ENSMODG00000005290	ENSOANG00000012230			LmjF33.1470	TVAG_143350
ENSG00000115268	ribosomal protein S15 [Source:HGNC Symbol;Acc:10388]	LOC_Os07g08660	ENSXETG00000004336	OSTLU_39331	CHLREDRAFT_24289	AT5G63070-TAIR-G	Tb927.7.2340	THAPSDRAFT_32675		MONBRDRAFT_17960	EHI_046690	CNF03840	FBgn0034138	ENSMUSG00000063457	Phatr26849	TA17310	EFNCRG00000000773	DDB_G0285561	ENSPTRG00000018751	MAL13P1.92		YOL040C	PVX_122710	SPAC1071.07c	DEHA0G14366g	TTHERM_00266390	ENSPPYG00000010678	F36A2.6	CADANIAG00007021	TGME49_013350		ENSCSAVG00000008262	GL50803_15260	ENSDARG00000070849	ENSACAG00000001992	ENSMMUG00000003050	GSVIVG00010903001	UM04633.1	ENSGALG00000015195	ENSMODG00000005119	ENSOANG00000014514	NAEGRDRAFT_34072	AGAP001274	LmjF22.0420	TVAG_126060
ENSG00000105298	chromosome 19 open reading frame 29 [Source:HGNC Symbol;Acc:29938]	LOC_Os04g47110	ENSXETG00000022106			AT1G03910-TAIR-G		THAPSDRAFT_20662		MONBRDRAFT_28043		CNA01920	FBgn0031114	ENSMUSG00000034889	Phatr47233	TA04630	EFNCRG00000008631	DDB_G0279317	ENSPTRG00000010272	PF08_0124			PVX_093550	SPBC2F12.12c		TTHERM_00459380	ENSPPYG00000009382	W03H9.4	CADANIAG00005921	TGME49_044380		ENSCSAVG00000003232		ENSDARG00000059866	ENSACAG00000008374	ENSMMUG00000003649	GSVIVG00033725001	UM01578.1	ENSGALG00000000110	ENSMODG00000006837	ENSOANG00000006296	NAEGRDRAFT_46061	AGAP006542
ENSG00000130811	eukaryotic translation initiation factor 3; subunit G [Source:HGNC Symbol;Acc:3274]	LOC_Os02g54690	ENSXETG00000027008	OSTLU_6420	CHLREDRAFT_167137	AT3G11400-TAIR-G	Tb927.4.1930		estExt_gwp_gw1.C_2710054	MONBRDRAFT_18323	EHI_017030	CNK01460	FBgn0038796	ENSMUSG00000070319	Phatr16281	TA21285	EFNCRG00000008274	DDB_G0279549	ENSPTRG00000010460	MAL8P1.83		YDR429C	PVX_089625	SPBC18H10.03	DEHA0D05159g		ENSPPYG00000009544	F22B5.2	CADANIAG00007002	TGME49_094670	POPUTRICG119495			ENSDARG00000016889	ENSACAG00000003880	ENSMMUG00000017217	GSVIVG00016472001	UM03952.1		ENSMODG00000005173		NAEGRDRAFT_48157	AGAP007668
ENSG00000142453	coactivator-associated arginine methyltransferase 1 [Source:HGNC Symbol;Acc:23393]	LOC_Os06g05090	ENSXETG00000019014			AT3G06930-TAIR-G			e_gw1.38.226.1			CNC06620	FBgn0032329	ENSMUSG00000032185	Phatr54710			DDB_G0276237	ENSPTRG00000010485								ENSPPYG00000009565			TGME49_094270	POPUTRICG136963	ENSCSAVG00000006626		ENSDARG00000018698	ENSACAG00000015347	ENSMMUG00000004401	GSVIVG00017761001	UM00877.1		ENSMODG00000006104			AGAP008846
ENSG00000104907	TRM1 tRNA methyltransferase 1 homolog (S. cerevisiae) [Source:HGNC Symbol;Acc:25980]	LOC_Os10g21360	ENSXETG00000010128	OSTLU_16869	CHLREDRAFT_96706	AT5G15810-TAIR-G	Tb11.02.1390		e_gw1.15.61.1	MONBRDRAFT_34698	EHI_148760	CNA00760	FBgn0032430	ENSMUSG00000001909	Phatr23472	TA13660	EFNCRG00000006132	DDB_G0284575	ENSPTRG00000010557	PF13_0109		YDR120C	PVX_122780	SPBC25D12.05	DEHA0E17952g	TTHERM_00636860	ENSPPYG00000009622	ZC376.5	CADANIAG00001193	TGME49_067480	POPUTRICG108765	ENSCSAVG00000010927	GL50803_12235	ENSDARG00000010978	ENSACAG00000003825	ENSMMUG00000001167	GSVIVG00036556001	UM04209.1		ENSMODG00000011619		NAEGRDRAFT_81149	AGAP009740	LmjF13.0940	TVAG_353820
ENSG00000130175	protein kinase C substrate 80K-H [Source:HGNC Symbol;Acc:9411]	LOC_Os01g54880	ENSXETG00000019016			AT5G56360-TAIR-G	Tb927.7.940		fgenesh1_kg.scaffold_92000004	MONBRDRAFT_31090	EHI_135420	CNA04410	FBgn0032643	ENSMUSG00000003402	Phatr54169		EFNCRG00000005609	DDB_G0271120	ENSPTRG00000018785			YDR221W		SPCC825.02	DEHA0E18150g		ENSPPYG00000009582	ZK1307.8	CADANIAG00003367	TGME49_053400	POPUTRICG107590	ENSCSAVG00000004592		ENSDARG00000004470	ENSACAG00000016939	ENSMMUG00000002328	GSVIVG00025503001			ENSMODG00000006641	ENSOANG00000015045		AGAP001092		TVAG_150160
ENSG00000179218	calreticulin [Source:HGNC Symbol;Acc:1455]	LOC_Os05g43170	ENSXETG00000007763		CHLREDRAFT_78954	AT1G56340-TAIR-G	Tb927.4.5010	THAPSDRAFT_34810	estExt_fgenesh1_pg.C_650057	MONBRDRAFT_20407	EHI_136160		FBgn0005585	ENSMUSG00000003814	Phatr41172			DDB_G0283539	ENSPTRG00000010551			YAL058W					ENSPPYG00000009616	Y38A10A.5			POPUTRICG122663	ENSCSAVG00000000885		ENSDARG00000078727	ENSACAG00000017141	ENSMMUG00000004392	GSVIVG00019060001			ENSMODG00000011530	ENSOANG00000009799	NAEGRDRAFT_60237	AGAP004212	LmjF31.2600	TVAG_153450
ENSG00000127511	SIN3 homolog B; transcription regulator (yeast) [Source:HGNC Symbol;Acc:19354]	LOC_Os05g51110	ENSXETG00000013501			AT3G01320-TAIR-G			gw1.403.2.1			CNC05900	FBgn0022764	ENSMUSG00000031622	Phatr24019		EFNCRG00000002090		ENSPTRG00000010654			YOL004W		SPAC23C11.15			ENSPPYG00000009697	F02E9.4	CADANIAG00008174		POPUTRICG118282	ENSCSAVG00000006340		ENSDARG00000062472	ENSACAG00000001811	ENSMMUG00000018504	GSVIVG00032579001		ENSGALG00000003771	ENSMODG00000014992	ENSOANG00000013064		AGAP007892
ENSG00000105640	ribosomal protein L18a [Source:HGNC Symbol;Acc:10311]	LOC_Os01g47660	ENSXETG00000021667	OSTLU_32420	CHLREDRAFT_146844	AT1G29965-TAIR-G	Tb11.01.5720	THAPSDRAFT_40329	estExt_gwp_gw1.C_440007		EHI_090020	CNJ01560	FBgn0010409	ENSMUSG00000066620	Phatr36226	TA15210	EFNCRG00000006457	DDB_G0285881	ENSPTRG00000010686	PF13_0224		YOR312C	PVX_082965	SPAC26A3.04	DEHA0G03138	TTHERM_00476670	ENSPPYG00000017609	E04A4.8	CADANIAG00002262	TGME49_062670	POPUTRICG103721	ENSCSAVG00000001747	GL50803_16387	ENSDARG00000025073	ENSACAG00000003125	ENSMMUG00000006283	GSVIVG00021433001		ENSGALG00000009829	ENSMODG00000019167	ENSOANG00000009129	NAEGRDRAFT_4775	AGAP012284	LmjF35.0600	TVAG_416010
ENSG00000074181	notch 3 [Source:HGNC Symbol;Acc:7883]		ENSXETG00000002570											ENSMUSG00000038146					ENSPTRG00000010617								ENSPPYG00000009668	F11C7.4				ENSCSAVG00000004591	GL50803_91099	ENSDARG00000052139	ENSACAG00000017220	ENSMMUG00000013637			ENSGALG00000016183	ENSMODG00000014540	ENSOANG00000006704
ENSG00000131941	rhophilin; Rho GTPase binding protein 2 [Source:HGNC Symbol;Acc:19974]	LOC_Os02g42580	ENSXETG00000018271			AT1G15130-TAIR-G							FBgn0026374	ENSMUSG00000030494				DDB_G0275451	ENSPTRG00000010801			YPL084W					ENSPPYG00000009823					ENSCSAVG00000010845		ENSDARG00000014577	ENSACAG00000007189	ENSMMUG00000028798	GSVIVG00011794001		ENSGALG00000004814	ENSMODG00000012240	ENSOANG00000012731		AGAP000243
ENSG00000130520	LSM4 homolog; U6 small nuclear RNA associated (S. cerevisiae) [Source:HGNC Symbol;Acc:17259]	LOC_Os01g15310	ENSXETG00000019764	OSTLU_12601	CHLREDRAFT_196303	AT5G27720-TAIR-G	Tb11.01.5535	THAPSDRAFT_bd1124	e_gw1.36.199.1	MONBRDRAFT_4811	EHI_049370	CNC05120	FBgn0032240	ENSMUSG00000031848	Phatr7848	TA04990	EFNCRG00000008045	DDB_G0287053	ENSPTRG00000018810	PF11_0524			PVX_091025	SPBC30D10.06	DEHA0B05786g	TTHERM_00024330	ENSPPYG00000009736	F32A5.7	CADANIAG00006789	TGME49_078950	POPUTRICG104959	ENSCSAVG00000008596		ENSDARG00000023852	ENSACAG00000002659	ENSMMUG00000004405	GSVIVG00031139001	UM04446.1	ENSGALG00000003385	ENSMODG00000015044	ENSOANG00000007434	NAEGRDRAFT_70010	AGAP009687	LmjF32.0715
ENSG00000105726	ATPase type 13A1 [Source:HGNC Symbol;Acc:24215]	LOC_Os05g33390	ENSXETG00000000635	OSTLU_516	CHLREDRAFT_60708	AT5G23630-TAIR-G	Tb927.8.650	THAPS_29057		MONBRDRAFT_33839	EHI_065670	CNL04860	FBgn0027582	ENSMUSG00000031862	Phatr54285	TA04200	EFNCRG00000004868	DDB_G0293004	ENSPTRG00000010747	PF07_0115		YEL031W	PVX_081695	SPACUNK4.07c		TTHERM_00696910	ENSPPYG00000009776	C10C6.6	CADANIAG00009926	TGME49_118460		ENSCSAVG00000001420	GL50803_92246	ENSDARG00000029931	ENSACAG00000004623		GSVIVG00000234001	UM00372.1	ENSGALG00000013439	ENSMODG00000004716	ENSOANG00000014224	NAEGRDRAFT_77683	AGAP008085	LmjF07.1050	TVAG_182210
ENSG00000198399	intersectin 2 [Source:HGNC Symbol;Acc:6184]		ENSXETG00000014805							MONBRDRAFT_31693	EHI_145730	CNG03630	FBgn0023388	ENSMUSG00000020640		TA15925	EFNCRG00000005953		ENSPTRG00000011713			YIR006C		SPAC25G10.09c			ENSPPYG00000012599	Y116A8C.36	CADANIAG00004384			ENSCSAVG00000001519		ENSDARG00000000161	ENSACAG00000013548	ENSMMUG00000009408		UM06013.1	ENSGALG00000016504	ENSMODG00000008013	ENSOANG00000021155		AGAP009037
ENSG00000163811	WD repeat domain 43 [Source:HGNC Symbol;Acc:28945]	LOC_Os03g18840	ENSXETG00000016519	OSTLU_93153	CHLREDRAFT_147090	AT5G11240-TAIR-G				MONBRDRAFT_38725	EHI_054840	CNB01050	FBgn0050349	ENSMUSG00000041057			EFNCRG00000007824	DDB_G0275141	ENSPTRG00000011792			YDR398W		SPAC20H4.01	DEHA0G04697g	TTHERM_00077780	ENSPPYG00000012526	T10B5.3	CADANIAG00008645			ENSCSAVG00000009912		ENSDARG00000077264	ENSACAG00000009264	ENSMMUG00000022268	GSVIVG00035079001	UM01673.1	ENSGALG00000008989	ENSMODG00000015545	ENSOANG00000014467	NAEGRDRAFT_77954	AGAP010698
ENSG00000115875	serine/arginine-rich splicing factor 7 [Source:HGNC Symbol;Acc:10789]	LOC_Os02g39720	ENSXETG00000025300			AT2G24590-TAIR-G					EHI_192780		FBgn0011305	ENSMUSG00000024097					ENSPTRG00000011851							TTHERM_00219250	ENSPPYG00000012480	C33H5.12				ENSCSAVG00000007369		ENSDARG00000054296	ENSACAG00000006082	ENSMMUG00000011025	GSVIVG00033172001		ENSGALG00000013825	ENSMODG00000008669	ENSOANG00000004405		AGAP009142
ENSG00000163541	succinate-CoA ligase; alpha subunit [Source:HGNC Symbol;Acc:11449]	LOC_Os07g38970	ENSXETG00000016788	OSTLU_30915	CHLREDRAFT_196570	AT5G23250-TAIR-G	Tb927.3.2230	THAPSDRAFT_411	estExt_Genewise1.C_790165	MONBRDRAFT_16401		CNG02080	FBgn0038708	ENSMUSG00000052738	Phatr42015	TA10625	EFNCRG00000004330	DDB_G0289325	ENSPTRG00000012121	PF11_0097		YOR142W	PVX_091100	SPAC16E8.17c	DEHA0G11264g	TTHERM_00068140	ENSPPYG00000012242	C05G5.4	CADANIAG00008988	TGME49_090600	POPUTRICG121384	ENSCSAVG00000008839		ENSDARG00000052712	ENSACAG00000000355	ENSMMUG00000000908	GSVIVG00029337001	UM01672.1	ENSGALG00000015961	ENSMODG00000015485	ENSOANG00000002681	NAEGRDRAFT_29455	AGAP001312	LmjF25.2130	TVAG_047890
ENSG00000115423	dynein; axonemal; heavy chain 6 [Source:HGNC Symbol;Acc:2951]		ENSXETG00000016782		CHLREDRAFT_117459		Tb11.01.3010		e_gw1.42.91.1	MONBRDRAFT_36422			FBgn0013809	ENSMUSG00000052861					ENSPTRG00000012125							TTHERM_00355100	ENSPPYG00000000530					ENSCSAVG00000005545	GL50803_101138	ENSDARG00000070366	ENSACAG00000000566	ENSMMUG00000019116				ENSMODG00000015555	ENSOANG00000004764	NAEGRDRAFT_36107	AGAP003226	LmjF28.2880	TVAG_011310
ENSG00000115459	ELMO/CED-12 domain containing 3 [Source:HGNC Symbol;Acc:26158]		ENSXETG00000019012											ENSMUSG00000056698					ENSPTRG00000012131								ENSPPYG00000012232	C56G7.3						ENSDARG00000074742	ENSACAG00000000810	ENSMMUG00000002673				ENSMODG00000015595	ENSOANG00000001113	NAEGRDRAFT_68814			TVAG_310170
ENSG00000205246	ribosomal protein SA pseudogene 58 [Source:HGNC Symbol;Acc:36809]	LOC_Os07g42450	ENSXETG00000027344			AT3G04770-TAIR-G						CNI04340	FBgn0003517	ENSMUSG00000032518	Phatr13682		EFNCRG00000002661	DDB_G0270316	ENSPTRG00000029762	PF10_0264		YLR048W	PVX_111380	SPAPJ698.02c			ENSPPYG00000013601	B0393.1	CADANIAG00009898			ENSCSAVG00000000733	GL50803_7766	ENSDARG00000019181	ENSACAG00000004183	ENSMMUG00000007930	GSVIVG00016695001		ENSGALG00000011951	ENSMODG00000010967	ENSOANG00000007053		AGAP011777	LmjF36.5010	TVAG_306190
ENSG00000105185	programmed cell death 5 [Source:HGNC Symbol;Acc:8764]	LOC_Os05g47446	ENSXETG00000013573		CHLREDRAFT_185980	AT1G29850-TAIR-G	Tb11.01.0780	THAPSDRAFT_21288		MONBRDRAFT_38192	EHI_198970	CNH01260	FBgn0036580	ENSMUSG00000030417	Phatr33400		EFNCRG00000001114	DDB_G0278111	ENSPTRG00000010791	PFI0450c		YMR074C	PVX_098905	SPAC23C4.09c	DEHA0E06677g		ENSPPYG00000009817	D2005.3	CADANIAG00005668			ENSCSAVG00000004373	GL50803_10679	ENSDARG00000026072	ENSACAG00000007506	ENSMMUG00000015395	GSVIVG00021395001	UM04018.1	ENSGALG00000004648	ENSMODG00000012326	ENSOANG00000012723		AGAP005432	LmjF28.1920	TVAG_185560
ENSG00000105186	ankyrin repeat domain 27 (VPS9 domain) [Source:HGNC Symbol;Acc:25310]	LOC_Os06g13000	ENSXETG00000025565			AT5G66055-TAIR-G								ENSMUSG00000034867					ENSPTRG00000010792								ENSPPYG00000009818					ENSCSAVG00000007406			ENSACAG00000007458	ENSMMUG00000008041	GSVIVG00005198001		ENSGALG00000004671	ENSMODG00000012322	ENSOANG00000012724		AGAP003151
ENSG00000124299	peptidase D [Source:HGNC Symbol;Acc:8840]	LOC_Os02g13140	ENSXETG00000018297	OSTLU_26550	CHLREDRAFT_101282	AT4G29490-TAIR-G	Tb09.211.4330	THAPSDRAFT_264610		MONBRDRAFT_32403	EHI_010070	CNE02200	FBgn0000455	ENSMUSG00000063931	Phatr29983		EFNCRG00000000328	DDB_G0269382	ENSPTRG00000010809			YFR006W			DEHA0F26642g	TTHERM_00445980	ENSPPYG00000000399	K12C11.1	CADANIAG00001828	TGME49_033310		ENSCSAVG00000011513	GL50803_17327	ENSDARG00000018020	ENSACAG00000013551	ENSMMUG00000006128	GSVIVG00015237001		ENSGALG00000004899	ENSMODG00000012139	ENSOANG00000008142	NAEGRDRAFT_35281	AGAP004775	LmjF35.2350	TVAG_437930
ENSG00000186008	ribosomal protein S4X pseudogene 21 [Source:HGNC Symbol;Acc:36228]	LOC_Os05g30530	ENSXETG00000027073			AT2G17360-TAIR-G						CNA06200	FBgn0011284	ENSMUSG00000046411	Phatr17324		EFNCRG00000001212	DDB_G0272825	ENSPTRG00000022576	PF11_0065		YJR145C	PVX_090950	SPBC21B10.10				Y43B11AR.4	CADANIAG00005628			ENSCSAVG00000005259		ENSDARG00000014690	ENSACAG00000014601	ENSMMUG00000028796	GSVIVG00030295001		ENSGALG00000004831	ENSMODG00000024703	ENSOANG00000002949		AGAP006871
ENSG00000163510	CWC22 spliceosome-associated protein homolog (S. cerevisiae) [Source:HGNC Symbol;Acc:29322]	LOC_Os12g15420	ENSXETG00000014662	OSTLU_17301	CHLREDRAFT_38363	AT1G80930-TAIR-G	Tb11.01.2520	THAPSDRAFT_32217	estExt_fgenesh1_pg.C_730012	MONBRDRAFT_32571	EHI_093720	CNF00260	FBgn0086707	ENSMUSG00000079247	Phatr11785	TA09690	EFNCRG00000000380	DDB_G0267796	ENSPTRG00000012698	PFL1855w		YGR278W	PVX_100865	SPBC13E7.01	DEHA0C13827g	TTHERM_00196620	ENSPPYG00000000596	F33A8.1	CADANIAG00002431	TGME49_120430	POPUTRICG128357	ENSCSAVG00000003537		ENSDARG00000014008	ENSACAG00000009438	ENSMMUG00000020642	GSVIVG00026760001	UM02033.1	ENSGALG00000009001	ENSMODG00000003711	ENSOANG00000008649	NAEGRDRAFT_1038	AGAP007874	LmjF36.5160
ENSG00000082153	basic leucine zipper and W2 domains 1 [Source:HGNC Symbol;Acc:18380]	LOC_Os11g21990			CHLREDRAFT_183179	AT5G36230-TAIR-G						CND03900	FBgn0250753	ENSMUSG00000051223					ENSPTRG00000012791								ENSPPYG00000013060						GL50803_7522	ENSDARG00000010481	ENSACAG00000016934	ENSMMUG00000022202	GSVIVG00019078001		ENSGALG00000008220	ENSMODG00000015000	ENSOANG00000010824		AGAP002413
ENSG00000114942	eukaryotic translation elongation factor 1 beta 2 [Source:HGNC Symbol;Acc:3208]	LOC_Os07g42300	ENSXETG00000010098			AT5G19510-TAIR-G	Tb927.4.3590		estExt_Genewise1.C_1450133		EHI_183460	CNC03420	FBgn0028737	ENSMUSG00000025967	Phatr32531	TA16305	EFNCRG00000005396	DDB_G0286023	ENSPTRG00000012843	PFI0645w		YAL003W	PVX_095255	SPCC1450.04	DEHA0C12331g	TTHERM_00859260	ENSPPYG00000000631	F54H12.6	CADANIAG00001464	TGME49_026410	POPUTRICG122187	ENSCSAVG00000011014	GL50803_13561	ENSDARG00000044521	ENSACAG00000001423	ENSMMUG00000001054	GSVIVG00037374001	UM01189.1	ENSGALG00000008590	ENSMODG00000016012	ENSOANG00000012964		AGAP010613	LmjF36.1430
ENSG00000178568	v-erb-a erythroblastic leukemia viral oncogene homolog 4 (avian) [Source:HGNC Symbol;Acc:3432]		ENSXETG00000000413										FBgn0003731	ENSMUSG00000062209					ENSPTRG00000012883							TTHERM_00318600	ENSPPYG00000013138	ZK1067.1				ENSCSAVG00000005351		ENSDARG00000063207	ENSACAG00000009921	ENSMMUG00000001674			ENSGALG00000003126	ENSMODG00000015755	ENSOANG00000007021		AGAP008819
ENSG00000144452	ATP-binding cassette; sub-family A (ABC1); member 12 [Source:HGNC Symbol;Acc:14637]		ENSXETG00000014244			AT2G41700-TAIR-G							FBgn0031171	ENSMUSG00000050296	Phatr39708		EFNCRG00000003622	DDB_G0291245	ENSPTRG00000012889								ENSPPYG00000013145	F12B6.1	CADANIAG00006248					ENSDARG00000074749	ENSACAG00000015468	ENSMMUG00000014813	GSVIVG00033258001		ENSGALG00000003553	ENSMODG00000015628	ENSOANG00000012250		AGAP001523
ENSG00000144426	neurobeachin-like 1 [Source:HGNC Symbol;Acc:20681]	LOC_Os02g06720	ENSXETG00000022086	OSTLU_41455		AT1G58230-TAIR-G		THAPSDRAFT_29778		MONBRDRAFT_8517			FBgn0035514	ENSMUSG00000041003	Phatr10805			DDB_G0282925	ENSPTRG00000012828								ENSPPYG00000000629					ENSCSAVG00000005911			ENSACAG00000004678	ENSMMUG00000006420			ENSGALG00000008786	ENSMODG00000024941	ENSOANG00000011085		AGAP003389		TVAG_378210
ENSG00000055044	NOP58 ribonucleoprotein homolog (yeast) [Source:HGNC Symbol;Acc:29926]	LOC_Os03g22730	ENSXETG00000022073	OSTLU_30396	CHLREDRAFT_127930	AT5G27140-TAIR-G	Tb09.160.3820	THAPSDRAFT_22635	estExt_fgenesh1_pg.C_110141	MONBRDRAFT_35337	EHI_183900	CNF00090	FBgn0026196	ENSMUSG00000026020	Phatr19552	TA13805	EFNCRG00000002635	DDB_G0268098	ENSPTRG00000012818	PF11_0191		YOR310C	PVX_091560	SPAC23G3.06	DEHA0G07491g	TTHERM_00050590	ENSPPYG00000013084	W01B11.3	CADANIAG00009903	TGME49_005510	POPUTRICG122871	ENSCSAVG00000004558	GL50803_5359	ENSDARG00000058337	ENSACAG00000005194	ENSMMUG00000000582	GSVIVG00021905001	UM02561.1	ENSGALG00000008454	ENSMODG00000016294	ENSOANG00000002420	NAEGRDRAFT_81334	AGAP002171	LmjF15.1380	TVAG_459140
ENSG00000124003	monoacylglycerol O-acyltransferase 1 [Source:HGNC Symbol;Acc:18210]	LOC_Os02g48350	ENSXETG00000002935			AT3G51520-TAIR-G			e_gw1.225.34.1			CNF00540	FBgn0033214	ENSMUSG00000012187	Phatr49544		EFNCRG00000002216	DDB_G0290279	ENSPTRG00000012975			YOR245C		SPCC1235.15	DEHA0C13101g		ENSPPYG00000013222	F59A1.10	CADANIAG00006826	TGME49_026370	POPUTRICG121169	ENSCSAVG00000008207			ENSACAG00000004749	ENSMMUG00000015649	GSVIVG00026421001		ENSGALG00000005217	ENSMODG00000021193			AGAP005949
ENSG00000115556	phospholipase C; delta 4 [Source:HGNC Symbol;Acc:9062]	LOC_Os07g49330	ENSXETG00000013830			AT3G47220-TAIR-G	Tb11.02.3780	THAPSDRAFT_38652	estExt_Genewise1.C_1340058			CNC04820		ENSMUSG00000026173	Phatr42683		EFNCRG00000004099	DDB_G0292736	ENSPTRG00000012922			YPL268W		SPAC22F8.11			ENSPPYG00000013177	R05G6.8	CADANIAG00002010	TGME49_048830	POPUTRICG110323	ENSCSAVG00000000961		ENSDARG00000057975	ENSACAG00000002589	ENSMMUG00000009626	GSVIVG00032819001	UM02982.1		ENSMODG00000015407				LmjF30.2950
ENSG00000135932	calcium binding protein 39 [Source:HGNC Symbol;Acc:20292]	LOC_Os03g07600	ENSXETG00000008260	OSTLU_49228	CHLREDRAFT_115432	AT2G03410-TAIR-G			e_gw1.303.19.1	MONBRDRAFT_27016		CNG02720	FBgn0017572	ENSMUSG00000036707	Phatr8890		EFNCRG00000002709	DDB_G0284307	ENSPTRG00000013015			YKL189W		SPAC1834.06c			ENSPPYG00000013256	R02E12.2	CADANIAG00009983		POPUTRICG112589	ENSCSAVG00000010104	GL50803_17294	ENSDARG00000043451	ENSACAG00000002649	ENSMMUG00000009793	GSVIVG00030034001	UM00900.1	ENSGALG00000005532	ENSMODG00000010637	ENSOANG00000007883	NAEGRDRAFT_79593	AGAP000812
ENSG00000115053	nucleolin [Source:HGNC Symbol;Acc:7667]	LOC_Os04g52960	ENSXETG00000009517			AT3G18610-TAIR-G		THAPSDRAFT_1374	estExt_fgenesh1_pg.C_1600061	MONBRDRAFT_35252	EHI_151990	CNA04600	FBgn0002780	ENSMUSG00000026234		TA15230	EFNCRG00000002956	DDB_G0275459	ENSPTRG00000013025			YGR159C		SPAC140.02	DEHA0A13563g	TTHERM_00384800	ENSPPYG00000013265		CADANIAG00005540	TGME49_091930	POPUTRICG111086	ENSCSAVG00000003212		ENSDARG00000002710	ENSACAG00000001006	ENSMMUG00000018094	GSVIVG00012042001	UM06193.1	ENSGALG00000007705	ENSMODG00000002470	ENSOANG00000008732
ENSG00000156973	phosphodiesterase 6D; cGMP-specific; rod; delta [Source:HGNC Symbol;Acc:8788]		ENSXETG00000022759							MONBRDRAFT_27492			FBgn0032059	ENSMUSG00000026239					ENSPTRG00000013030								ENSPPYG00000013270	C27H5.1				ENSCSAVG00000001532		ENSDARG00000032518	ENSACAG00000012101	ENSMMUG00000019565			ENSGALG00000007742	ENSMODG00000002486	ENSOANG00000006665	NAEGRDRAFT_79752	AGAP011756		TVAG_144720
ENSG00000105202	fibrillarin [Source:HGNC Symbol;Acc:3599]	LOC_Os02g57590	ENSXETG00000017830	OSTLU_32524	CHLREDRAFT_186463	AT4G25630-TAIR-G	Tb10.6k15.3160	THAPSDRAFT_9442		MONBRDRAFT_13022	EHI_118840	CNK00110	FBgn0003062	ENSMUSG00000046865	Phatr44383	TA09940	EFNCRG00000003451	DDB_G0269878	ENSPTRG00000010982	PF14_0068		YDL014W	PVX_086075	SPBC2D10.10c	DEHA0E09251g	TTHERM_00138080	ENSPPYG00000009979	F13E9.4	CADANIAG00001919	TGME49_111430		ENSCSAVG00000002367	GL50803_97219	ENSDARG00000053912	ENSACAG00000016787	ENSMMUG00000022725	GSVIVG00028887001	UM03804.1		ENSMODG00000013702	ENSOANG00000014658	NAEGRDRAFT_81136	AGAP011244	LmjF19.0100	TVAG_380100
ENSG00000160460	spectrin; beta; non-erythrocytic 4 [Source:HGNC Symbol;Acc:14896]		ENSXETG00000002566								EHI_093850		FBgn0250788	ENSMUSG00000011751			EFNCRG00000006194	DDB_G0276893	ENSPTRG00000011000					SPAC15A10.08			ENSPPYG00000009995	K11C4.3	CADANIAG00000839			ENSCSAVG00000011411		ENSDARG00000057094	ENSACAG00000003147	ENSMMUG00000020796				ENSMODG00000007773	ENSOANG00000002540		AGAP010895		TVAG_247460
ENSG00000125755	symplekin [Source:HGNC Symbol;Acc:22935]	LOC_Os01g49940	ENSXETG00000024453	OSTLU_87525		AT1G27595-TAIR-G				MONBRDRAFT_31365		CNF01910	FBgn0037371	ENSMUSG00000023118				DDB_G0284319	ENSPTRG00000011169						DEHA0F17402g		ENSPPYG00000010135	F25G6.2				ENSCSAVG00000005154		ENSDARG00000059553	ENSACAG00000004126	ENSMMUG00000028746	GSVIVG00009244001	UM04346.1		ENSMODG00000021534		NAEGRDRAFT_80124	AGAP002618
ENSG00000063177	ribosomal protein L18 [Source:HGNC Symbol;Acc:10310]	LOC_Os07g47780	ENSXETG00000005440	OSTLU_33583	CHLREDRAFT_195589	AT2G47570-TAIR-G	Tb10.6k15.0410	THAPS_41319	estExt_gwp_gw1.C_3040007	MONBRDRAFT_20935	EHI_187740	CND03460	FBgn0035753	ENSMUSG00000059070	Phatr30315	TA15200	EFNCRG00000003603	DDB_G0279997	ENSPTRG00000011245	MAL13P1.209		YNL301C	PVX_082970	SPBC11C11.07	DEHA0F17985g	TTHERM_00494140	ENSPPYG00000010206	Y45F10D.12	CADANIAG00007248	TGME49_100000	POPUTRICG124457	ENSCSAVG00000006600	GL50803_11950	ENSDARG00000029533	ENSACAG00000015711	ENSMMUG00000032553	GSVIVG00010928001	UM01324.1		ENSMODG00000025119	ENSOANG00000021547	NAEGRDRAFT_38480	AGAP007580	LmjF36.4510	TVAG_243990
ENSG00000101361	NOP56 ribonucleoprotein homolog (yeast) [Source:HGNC Symbol;Acc:15911]	LOC_Os03g22880	ENSXETG00000014962	OSTLU_50302	CHLREDRAFT_131406	AT3G12860-TAIR-G	Tb927.8.3750	THAPSDRAFT_31516		MONBRDRAFT_38478	EHI_122740	CNE03320	FBgn0038964	ENSMUSG00000027405	Phatr18579	TA06825	EFNCRG00000006736	DDB_G0285679	ENSPTRG00000013179	PF11_0191		YLR197W	PVX_091560	SPBC646.10c	DEHA0G06985g	TTHERM_00558040	ENSPPYG00000010838	K07C5.4	CADANIAG00010009	TGME49_047470				ENSDARG00000012820	ENSACAG00000005783	ENSMMUG00000013888	GSVIVG00008506001	UM06233.1	ENSGALG00000014498	ENSMODG00000005184	ENSOANG00000000505	NAEGRDRAFT_58777	AGAP002063	LmjF10.0210	TVAG_371980
ENSG00000182621	phospholipase C; beta 1 (phosphoinositide-specific) [Source:HGNC Symbol;Acc:15917]	LOC_Os07g49330	ENSXETG00000005524			AT3G47290-TAIR-G						CNC04820	FBgn0004611	ENSMUSG00000051177	Phatrdraft1611			DDB_G0292736	ENSPTRG00000013241								ENSPPYG00000010700	R05G6.8				ENSCSAVG00000002410		ENSDARG00000068594	ENSACAG00000002652	ENSMMUG00000004313	GSVIVG00024732001		ENSGALG00000008875	ENSMODG00000004415	ENSOANG00000008416		AGAP009115
ENSG00000089177	kinesin family member 16B [Source:HGNC Symbol;Acc:15869]		ENSXETG00000003551				Tb10.61.1020						FBgn0004387	ENSMUSG00000038844	Phatr3246				ENSPTRG00000013269					SPAC144.14			ENSPPYG00000010722							ENSDARG00000074158	ENSACAG00000000407	ENSMMUG00000009658			ENSGALG00000008725	ENSMODG00000004829	ENSOANG00000001236		AGAP003925	LmjF14.1110
ENSG00000125851	proprotein convertase subtilisin/kexin type 2 [Source:HGNC Symbol;Acc:8744]		ENSXETG00000003545										FBgn0023179	ENSMUSG00000027419					ENSPTRG00000013273								ENSPPYG00000010725	C51E3.7				ENSCSAVG00000003313		ENSDARG00000074659	ENSACAG00000000663	ENSMMUG00000014626			ENSGALG00000008734	ENSMODG00000005404	ENSOANG00000001239		AGAP002176		TVAG_103310
ENSG00000132646	proliferating cell nuclear antigen [Source:HGNC Symbol;Acc:8729]	LOC_Os02g56130	ENSXETG00000008193	OSTLU_41357	CHLREDRAFT_140580	AT2G29570-TAIR-G	Tb09.160.3710	THAPSDRAFT_261635		MONBRDRAFT_37444	EHI_128450	CNM00880	FBgn0005655	ENSMUSG00000027342	Phatr29196	TA04590	EFNCRG00000009087	DDB_G0287607	ENSPTRG00000013222	PFL1285c		YBR088C	PVX_115055	SPBC16D10.09	DEHA0D19371g	TTHERM_01107420	ENSPPYG00000010795	W03D2.4		TGME49_047460			GL50803_6564	ENSDARG00000054155	ENSACAG00000000385	ENSMMUG00000013259	GSVIVG00024814001	UM05403.1	ENSGALG00000000169	ENSMODG00000011649	ENSOANG00000019919	NAEGRDRAFT_35238	AGAP010220	LmjF15.1450	TVAG_291710
ENSG00000101306	myosin light chain kinase 2 [Source:HGNC Symbol;Acc:16243]	LOC_Os03g25070				AT5G66210-TAIR-G							FBgn0259678	ENSMUSG00000027470	Phatr23694				ENSPTRG00000013361	PFL1885c			PVX_085300				ENSPPYG00000013208	F32D8.1				ENSCSAVG00000007639		ENSDARG00000076493	ENSACAG00000011227	ENSMMUG00000014818	GSVIVG00018778001		ENSGALG00000006273	ENSMODG00000019486			AGAP010632
ENSG00000131044	tubulin tyrosine ligase-like family; member 9 [Source:HGNC Symbol;Acc:16118]		ENSXETG00000017316	OSTLU_35218	CHLREDRAFT_100760		Tb10.61.3050		e_gw1.63.1.1	MONBRDRAFT_1395				ENSMUSG00000074673					ENSPTRG00000013367	PFE0700c			PVX_080540				ENSPPYG00000010896	F25C8.5		TGME49_078930			GL50803_10382	ENSDARG00000062806	ENSACAG00000017019	ENSMMUG00000012065		UM03366.1	ENSGALG00000006460	ENSMODG00000023510	ENSOANG00000005061			LmjF18.0370	TVAG_484740
ENSG00000088298	ER degradation enhancer; mannosidase alpha-like 2 [Source:HGNC Symbol;Acc:15877]	LOC_Os04g51690	ENSXETG00000007449	OSTLU_1860		AT1G27520-TAIR-G	Tb927.8.2920	THAPSDRAFT_30950	estExt_fgenesh1_pg.C_3130015				FBgn0023511	ENSMUSG00000038312	Phatrdraft36		EFNCRG00000003216	DDB_G0292918	ENSPTRG00000013430			YLR057W					ENSPPYG00000010947	F10C2.5	CADANIAG00004989		POPUTRICG117210	ENSCSAVG00000004573		ENSDARG00000028448	ENSACAG00000008338	ENSMMUG00000010032	GSVIVG00029609001		ENSGALG00000003128	ENSMODG00000001865	ENSOANG00000000458	NAEGRDRAFT_67921	AGAP012463
ENSG00000105373	glioma tumor suppressor candidate region gene 2 [Source:HGNC Symbol;Acc:4333]	LOC_Os05g05220	ENSXETG00000002782	OSTLU_30860	CHLREDRAFT_146069	AT2G40430-TAIR-G	Tb09.211.4190	THAPSDRAFT_20658	estExt_gwp_gw1.C_120166	MONBRDRAFT_30938		CNA04950	FBgn0030061	ENSMUSG00000041560	Phatr46846		EFNCRG00000005001	DDB_G0267572	ENSPTRG00000011215			YPL146C		SPAC22F8.09	DEHA0C17094g		ENSPPYG00000010181	Y39B6A.33	CADANIAG00000589		POPUTRICG116403	ENSCSAVG00000006009		ENSDARG00000013489	ENSACAG00000011362	ENSMMUG00000013348	GSVIVG00032722001	UM05279.1		ENSMODG00000008721			AGAP000270
ENSG00000131051	RNA binding motif protein 39 [Source:HGNC Symbol;Acc:15923]	LOC_Os03g05830	ENSXETG00000007434	OSTLU_42846	CHLREDRAFT_144221	AT1G60830-TAIR-G		THAPSDRAFT_4765	estExt_gwp_gw1.C_3320014	MONBRDRAFT_31400	EHI_183100	CNE04060	FBgn0031883	ENSMUSG00000027620	Phatr20857	TA17750	EFNCRG00000002548	DDB_G0283687	ENSPTRG00000013449	MAL13P1.120			PVX_116785	SPAC19G12.07c		TTHERM_00101150	ENSPPYG00000010963	Y55F3AM.3	CADANIAG00001739	TGME49_112530	POPUTRICG115617	ENSCSAVG00000006572		ENSDARG00000041853	ENSACAG00000006436	ENSMMUG00000031284	GSVIVG00022281001	UM00164.1	ENSGALG00000001550	ENSMODG00000001557	ENSOANG00000008908	NAEGRDRAFT_69308	AGAP008433
ENSG00000142541	ribosomal protein L13a [Source:HGNC Symbol;Acc:10304]	LOC_Os03g54860	ENSXETG00000005185	OSTLU_26899	CHLREDRAFT_162845	AT4G13170-TAIR-G	Tb927.5.1610	THAPSDRAFT_46	estExt_gwp_gw1.C_750103	MONBRDRAFT_34035	EHI_114400	CNM02320	FBgn0037351	ENSMUSG00000062083	Phatr25375	TA08170	EFNCRG00000004258	DDB_G0275881	ENSPTRG00000011298	PF10_0043		YNL069C	PVX_094400	SPAC23A1.11	DEHA0A13629g	TTHERM_00732640	ENSPPYG00000010251	M01F1.2	CADANIAG00004462	TGME49_092130	POPUTRICG128747	ENSCSAVG00000000666	GL50803_11247	ENSDARG00000044093	ENSACAG00000017279	ENSMMUG00000022235	GSVIVG00021080001	UM00926.1		ENSMODG00000023391	ENSOANG00000000828	NAEGRDRAFT_83175	AGAP010257	LmjF34.0860	TVAG_434650
ENSG00000124177	chromodomain helicase DNA binding protein 6 [Source:HGNC Symbol;Acc:19057]	LOC_Os01g65850	ENSXETG00000021445										FBgn0086902	ENSMUSG00000057133	Phatr16262		EFNCRG00000004065	DDB_G0293012	ENSPTRG00000013504					SPBP35G2.10			ENSPPYG00000011016	T04D1.4	CADANIAG00008616			ENSCSAVG00000005900		ENSDARG00000017244	ENSACAG00000006822	ENSMMUG00000020458			ENSGALG00000021511	ENSMODG00000000720	ENSOANG00000014347		AGAP008482		TVAG_001900
ENSG00000101104	poly(A) binding protein; cytoplasmic 1-like [Source:HGNC Symbol;Acc:15797]	LOC_Os09g02700	ENSXETG00000022831			AT3G16380-TAIR-G	Tb09.211.0930				EHI_198750	CNI01160	FBgn0003031	ENSMUSG00000054582	Phatr23959		EFNCRG00000004471	DDB_G0290745	ENSPTRG00000013531	PFL1170w		YHR015W	PVX_123845	SPAC57A7.04c			ENSPPYG00000011042	F18H3.3	CADANIAG00004687			ENSCSAVG00000003102		ENSDARG00000002597	ENSACAG00000011841	ENSMMUG00000013209	GSVIVG00009455001		ENSGALG00000004123	ENSMODG00000016198	ENSOANG00000015793		AGAP011092
ENSG00000142534	ribosomal protein S11 [Source:HGNC Symbol;Acc:10384]	LOC_Os04g52361	ENSXETG00000005204	OSTLU_32090	CHLREDRAFT_180130	AT5G23740-TAIR-G	Tb927.1.3180	THAPSDRAFT_22535	estExt_fgenesh1_pg.C_300045	MONBRDRAFT_9264	EHI_124850	CNA06500	FBgn0033699	ENSMUSG00000046620	Phatr28562	TA12390	EFNCRG00000002901	DDB_G0282601	ENSPTRG00000011299	PFC0775w		YDR025W	PVX_095350	SPAC144.11	DEHA0E14058g	TTHERM_01109770	ENSPPYG00000025860	F40F11.1	CADANIAG00003221	TGME49_026970	POPUTRICG140582	ENSCSAVG00000009697	GL50803_14827	ENSDARG00000075581	ENSACAG00000003051	ENSMMUG00000007549	GSVIVG00035927001	UM01317.1	ENSGALG00000017299		ENSOANG00000004689	NAEGRDRAFT_56310	AGAP009998	LmjF21.1550	TVAG_113950
ENSG00000124226	ring finger protein 114 [Source:HGNC Symbol;Acc:13094]		ENSXETG00000024007	OSTLU_25301										ENSMUSG00000006418					ENSPTRG00000013613								ENSPPYG00000011121							ENSDARG00000009886	ENSACAG00000015615	ENSMMUG00000000757			ENSGALG00000008021	ENSMODG00000016308	ENSOANG00000008682
ENSG00000101146	RAE1 RNA export 1 homolog (S. pombe) [Source:HGNC Symbol;Acc:9828]	LOC_Os01g44394	ENSXETG00000007422	OSTLU_12608	CHLREDRAFT_138990	AT1G80670-TAIR-G	Tb09.160.2360	THAPS_41333		MONBRDRAFT_33326		CNM00860	FBgn0034838	ENSMUSG00000027509	Phatr24439	TA19055	EFNCRG00000003830	DDB_G0283835	ENSPTRG00000021799			YOR026W		SPAC23H3.08c	DEHA0A06050g	TTHERM_01217200	ENSPPYG00000000784	F10G8.3	CADANIAG00001229	TGME49_072350		ENSCSAVG00000006567		ENSDARG00000007196	ENSACAG00000016197	ENSMMUG00000000252	GSVIVG00017573001	UM03762.1	ENSGALG00000007653	ENSMODG00000016454	ENSOANG00000009257	NAEGRDRAFT_83226	AGAP012373	LmjF01.0320
ENSG00000149657	LSM14B; SCD6 homolog B (S. cerevisiae) [Source:HGNC Symbol;Acc:15887]	LOC_Os01g02090	ENSXETG00000001997			AT1G26110-TAIR-G						CNH03440	FBgn0041775	ENSMUSG00000039108	Phatr45848	TA12880	EFNCRG00000002572	DDB_G0281279	ENSPTRG00000013696	PF14_0717		YPR129W	PVX_118625	SPBC800.09		TTHERM_01093510	ENSPPYG00000011194	Y18D10A.17	CADANIAG00001585			ENSCSAVG00000007095		ENSDARG00000025386	ENSACAG00000016195	ENSMMUG00000014084	GSVIVG00011971001		ENSGALG00000005125	ENSMODG00000016690	ENSOANG00000003370		AGAP006935
ENSG00000022277	chromosome 20 open reading frame 43 [Source:HGNC Symbol;Acc:15890]	LOC_Os06g08490	ENSXETG00000007416	OSTLU_24874	CHLREDRAFT_104448	AT5G58020-TAIR-G	Tb10.61.2030	THAPSDRAFT_8849		MONBRDRAFT_26511	EHI_026320	CNL04920	FBgn0032290	ENSMUSG00000027502		TA02855	EFNCRG00000005590	DDB_G0288549	ENSPTRG00000013649	PFI1320c			PVX_099780	SPAC1D4.09c	DEHA0D02871g	TTHERM_00194040	ENSPPYG00000000782	C01A2.5		TGME49_092160		ENSCSAVG00000000309		ENSDARG00000040607	ENSACAG00000016027	ENSMMUG00000000074	GSVIVG00023592001	UM05335.1	ENSGALG00000007709	ENSMODG00000016440	ENSOANG00000009249	NAEGRDRAFT_73585	AGAP010176	LmjF32.0473	TVAG_428590
ENSG00000108107	ribosomal protein L28 [Source:HGNC Symbol;Acc:10330]	LOC_Os01g51020	ENSXETG00000000132	OSTLU_26642	CHLREDRAFT_153674	AT2G19730-TAIR-G	Tb11.02.4070	THAPSDRAFT_19541	gw1.7.396.1			CNB05510	FBgn0035422	ENSMUSG00000058905	Phatr18585		EFNCRG00000005998	DDB_G0282379	ENSPTRG00000011505					SPAC1687.06c			ENSPPYG00000010417	R11D1.8	CADANIAG00007267	TGME49_029250	POPUTRICG101387	ENSCSAVG00000008832		ENSDARG00000005791	ENSACAG00000015980	ENSMMUG00000002324	GSVIVG00016895001	UM05008.1		ENSMODG00000000275			AGAP005427
ENSG00000142168	superoxide dismutase 1; soluble [Source:HGNC Symbol;Acc:11179]	LOC_Os03g22810	ENSXETG00000007350	OSTLU_28559		AT5G18100-TAIR-G						CND01490	FBgn0003462	ENSMUSG00000022982			EFNCRG00000001089	DDB_G0283021	ENSPTRG00000013847			YJR104C		SPAC821.10c	DEHA0G18898g	TTHERM_00655520	ENSPPYG00000000803	F55H2.1	CADANIAG00002483			ENSCSAVG00000003596		ENSDARG00000043848	ENSACAG00000002543	ENSMMUG00000001711	GSVIVG00031462001		ENSGALG00000015844	ENSMODG00000021041		NAEGRDRAFT_4996	AGAP005234
ENSG00000198862	listerin E3 ubiquitin protein ligase 1 [Source:HGNC Symbol;Acc:13082]	LOC_Os01g74610	ENSXETG00000020250	OSTLU_18578		AT5G58410-TAIR-G				MONBRDRAFT_29273			FBgn0052210	ENSMUSG00000052299			EFNCRG00000006342	DDB_G0274875	ENSPTRG00000013819			YMR247C		SPBC21D10.09c	DEHA0E19426g	TTHERM_00218470	ENSPPYG00000011315	Y54E10A.11	CADANIAG00001939			ENSCSAVG00000005380		ENSDARG00000003984	ENSACAG00000001346	ENSMMUG00000015728			ENSGALG00000015804	ENSMODG00000020996		NAEGRDRAFT_79601	AGAP007143	LmjF24.0300	TVAG_058390
ENSG00000155304	heat shock protein 70kDa family; member 13 [Source:HGNC Symbol;Acc:11375]	LOC_Os03g11910	ENSXETG00000005851			AT2G32120-TAIR-G				MONBRDRAFT_38951				ENSMUSG00000032932	Phatr11940				ENSPTRG00000013790	PF07_0033			PVX_087970				ENSPPYG00000011287	F54C9.2	CADANIAG00008012					ENSDARG00000040984	ENSACAG00000001036	ENSMMUG00000020091	GSVIVG00017960001		ENSGALG00000019201	ENSMODG00000019110	ENSOANG00000004367		AGAP004582
ENSG00000142197	dopey family member 2 [Source:HGNC Symbol;Acc:1291]		ENSXETG00000014119				Tb11.01.8390					CNH02540	FBgn0034400	ENSMUSG00000022946			EFNCRG00000008871	DDB_G0293128	ENSPTRG00000013889	PFI0805w		YDR141C	PVX_119400	SPAPB21F2.02		TTHERM_00758980	ENSPPYG00000011401	Y18D10A.13	CADANIAG00008766			ENSCSAVG00000008168		ENSDARG00000055857	ENSACAG00000012567	ENSMMUG00000010336			ENSGALG00000016036	ENSMODG00000021002	ENSOANG00000009765	NAEGRDRAFT_68990	AGAP007605
ENSG00000083845	ribosomal protein S5 [Source:HGNC Symbol;Acc:10426]	LOC_Os01g01060	ENSXETG00000020355	OSTLU_12674	CHLREDRAFT_191776	AT2G37270-TAIR-G	Tb11.02.4170	THAPSDRAFT_29955	estExt_fgenesh1_pm.C_1140030		EHI_137870	CNK03230	FBgn0038277	ENSMUSG00000012848	Phatr29097	TA17380	EFNCRG00000009279	DDB_G0286075	ENSPTRG00000011591	PF07_0088		YJR123W	PVX_096265	SPAC328.10c	DEHA0E10472g	TTHERM_01386050	ENSPPYG00000010500	T05E11.1	CADANIAG00001815	TGME49_042330	POPUTRICG127825	ENSCSAVG00000005966	GL50803_12981	ENSDARG00000043453	ENSACAG00000010996	ENSMMUG00000018997	GSVIVG00033419001	UM00591.1			ENSOANG00000011921	NAEGRDRAFT_39045	AGAP008329	LmjF11.0970	TVAG_163450
ENSG00000241945	PWP2 periodic tryptophan protein homolog (yeast) [Source:HGNC Symbol;Acc:9711]	LOC_Os05g44320	ENSXETG00000018002		CHLREDRAFT_195954	AT1G15440-TAIR-G	Tb10.389.0160	THAPSDRAFT_268331	estExt_Genewise1.C_870014	MONBRDRAFT_16453	EHI_151370	CNG04380	FBgn0033557	ENSMUSG00000032834	Phatr25666	TA08685	EFNCRG00000003281	DDB_G0284621	ENSPTRG00000013969	PF08_0130		YCR057C	PVX_093625	SPBC713.04c	DEHA0B05742g	TTHERM_01462210	ENSPPYG00000011478	F55F8.3	CADANIAG00004225	TGME49_095680	POPUTRICG106119	ENSCSAVG00000004186	GL50803_94653	ENSDARG00000037109	ENSACAG00000017861	ENSMMUG00000005271	GSVIVG00017243001	UM02662.1	ENSGALG00000019172	ENSMODG00000021081	ENSOANG00000006477	NAEGRDRAFT_80729	AGAP010693	LmjF18.0830	TVAG_166140
ENSG00000185838	guanine nucleotide binding protein (G protein); beta polypeptide 1-like [Source:HGNC Symbol;Acc:4397]	LOC_Os06g04040	ENSXETG00000003755			AT4G29860-TAIR-G							FBgn0033653	ENSMUSG00000000884		TA10090	EFNCRG00000004077	DDB_G0289181						SPAC1006.02	DEHA0E13189g		ENSPPYG00000000837		CADANIAG00002529					ENSDARG00000036293	ENSACAG00000011430		GSVIVG00009836001	UM01577.1	ENSGALG00000001925	ENSMODG00000021175	ENSOANG00000013233	NAEGRDRAFT_62462	AGAP011814		TVAG_100840
ENSG00000170745	potassium voltage-gated channel; delayed-rectifier; subfamily S; member 3 [Source:HGNC Symbol;Acc:6302]		ENSXETG00000015573									CNB01080		ENSMUSG00000043673	Phatr48794				ENSPTRG00000011680								ENSPPYG00000012627							ENSDARG00000006891	ENSACAG00000001600	ENSMMUG00000017198			ENSGALG00000016470	ENSMODG00000004069	ENSOANG00000014360
ENSG00000143797	membrane bound O-acyltransferase domain containing 2 [Source:HGNC Symbol;Acc:25193]		ENSXETG00000008268	OSTLU_28292	CHLREDRAFT_190274			THAPSDRAFT_31566	fgenesh1_pm.scaffold_61000013			CNA03380	FBgn0033476	ENSMUSG00000020646	Phatr20460		EFNCRG00000006015	DDB_G0278541	ENSPTRG00000011634			YOR175C		SPBC16A3.10		TTHERM_00599760	ENSPPYG00000012669	C54G7.2	CADANIAG00007302		POPUTRICG100973			ENSDARG00000042551	ENSACAG00000002267	ENSMMUG00000021037		UM01407.1	ENSGALG00000016412	ENSMODG00000014667	ENSOANG00000007571	NAEGRDRAFT_81823	AGAP007567		TVAG_025150
ENSG00000100225	F-box protein 7 [Source:HGNC Symbol;Acc:13586]		ENSXETG00000011520	OSTLU_14610		AT1G23770-TAIR-G			estExt_fgenesh1_pg.C_2110076					ENSMUSG00000001786					ENSPTRG00000014290								ENSPPYG00000000862				POPUTRICG142305	ENSCSAVG00000004467		ENSDARG00000059115	ENSACAG00000014762	ENSMMUG00000006728	GSVIVG00037051001		ENSGALG00000012569	ENSMODG00000001336	ENSOANG00000005522
ENSG00000119203	cleavage and polyadenylation specific factor 3; 73kDa [Source:HGNC Symbol;Acc:2326]	LOC_Os03g63590	ENSXETG00000008263	OSTLU_33504	CHLREDRAFT_122831	AT1G61010-TAIR-G	Tb927.4.1340	THAPSDRAFT_33033	estExt_gwp_gw1.C_230124	MONBRDRAFT_26966	EHI_136170	CNH02710	FBgn0261065	ENSMUSG00000054309	Phatr28482	TA05230	EFNCRG00000002672	DDB_G0274799	ENSPTRG00000011638	PF14_0364		YLR277C	PVX_118570	SPAC17G6.16c	DEHA0F02398g	TTHERM_00086770	ENSPPYG00000012666	Y67H2A.1	CADANIAG00001661	TGME49_085200	POPUTRICG128858		GL50803_4498	ENSDARG00000027649	ENSACAG00000001759	ENSMMUG00000018038	GSVIVG00023380001	UM01470.1	ENSGALG00000016424	ENSMODG00000014703	ENSOANG00000008577	NAEGRDRAFT_72801	AGAP001224	LmjF34.3430	TVAG_437970
ENSG00000184792	oxysterol binding protein 2 [Source:HGNC Symbol;Acc:8504]	LOC_Os08g40590				AT4G25860-TAIR-G				MONBRDRAFT_17243		CNI02880	FBgn0020626	ENSMUSG00000020435		TA12980	EFNCRG00000008775	DDB_G0288817	ENSPTRG00000014255			YDL019C		SPBC1271.12			ENSPPYG00000011720	Y47D3A.17	CADANIAG00009552	TGME49_064760		ENSCSAVG00000009676		ENSDARG00000053487	ENSACAG00000009795	ENSMMUG00000018299	GSVIVG00010873001		ENSGALG00000007758	ENSMODG00000009511	ENSOANG00000012851		AGAP010893
ENSG00000115758	ornithine decarboxylase 1 [Source:HGNC Symbol;Acc:8109]	LOC_Os02g28110	ENSXETG00000024635	OSTLU_31322	CHLREDRAFT_206067		Tb11.01.5300	THAPSDRAFT_32477	fgenesh1_pm.scaffold_405000005	MONBRDRAFT_32398	EHI_100430	CNC04890	FBgn0013308	ENSMUSG00000011179	Phatr2834		EFNCRG00000004007	DDB_G0281109	ENSPTRG00000011650	PF10_0322		YKL184W	PVX_111070	SPAC144.04c	DEHA0D10549g	TTHERM_00462900	ENSPPYG00000000475	F53F10.2	CADANIAG00004860	TGME49_078740	POPUTRICG112318	ENSCSAVG00000007903	GL50803_94582	ENSDARG00000007377	ENSACAG00000012600	ENSMMUG00000030822	GSVIVG00015447001	UM01048.1	ENSGALG00000016444	ENSMODG00000023822	ENSOANG00000002322	NAEGRDRAFT_80669	AGAP011806	LmjF12.0280	TVAG_351660
ENSG00000134318	Rho-associated; coiled-coil containing protein kinase 2 [Source:HGNC Symbol;Acc:10252]		ENSXETG00000023782							MONBRDRAFT_1270			FBgn0026181	ENSMUSG00000020580					ENSPTRG00000011658							TTHERM_00266320	ENSPPYG00000012647	C10H11.9				ENSCSAVG00000006277		ENSDARG00000004877	ENSACAG00000000198	ENSMMUG00000016678			ENSGALG00000016451	ENSMODG00000011938	ENSOANG00000002665		AGAP000406
ENSG00000176177	ENTH domain containing 1 [Source:HGNC Symbol;Acc:26352]	LOC_Os08g45230				AT3G46540-TAIR-G								ENSMUSG00000050439			EFNCRG00000004601		ENSPTRG00000014402			YLL038C		SPCC162.07			ENSPPYG00000011845		CADANIAG00005031					ENSDARG00000079847	ENSACAG00000007459	ENSMMUG00000004879	GSVIVG00024977001			ENSMODG00000008996	ENSOANG00000014666
ENSG00000079785	DEAD (Asp-Glu-Ala-Asp) box polypeptide 1 [Source:HGNC Symbol;Acc:2734]		ENSXETG00000017825	OSTLU_41294	CHLREDRAFT_136100					MONBRDRAFT_39079			FBgn0015075	ENSMUSG00000037149				DDB_G0269966	ENSPTRG00000011670	PFE1085w			PVX_080160				ENSPPYG00000012638			TGME49_007430		ENSCSAVG00000003028		ENSDARG00000032117	ENSACAG00000011036	ENSMMUG00000023437			ENSGALG00000016461	ENSMODG00000010275	ENSOANG00000005450		AGAP004765
ENSG00000070950	RAD18 homolog (S. cerevisiae) [Source:HGNC Symbol;Acc:18278]			OSTLU_28951						MONBRDRAFT_25024	EHI_159590			ENSMUSG00000030254	Phatr43821		EFNCRG00000005006		ENSPTRG00000014583			YCR066W		SPBC1734.06	DEHA0F13387g		ENSPPYG00000013688		CADANIAG00000127					ENSDARG00000027938	ENSACAG00000015168	ENSMMUG00000020013		UM05085.1	ENSGALG00000008368	ENSMODG00000004679
ENSG00000113851	cereblon [Source:HGNC Symbol;Acc:30185]	LOC_Os01g54040	ENSXETG00000005146			AT2G25740-TAIR-G			e_gw1.180.35.1				FBgn0037780	ENSMUSG00000005362	Phatr43884				ENSPTRG00000014565								ENSPPYG00000013701	M18.6			POPUTRICG114094	ENSCSAVG00000001988		ENSDARG00000054250	ENSACAG00000005582	ENSMMUG00000017986	GSVIVG00035292001		ENSGALG00000008274	ENSMODG00000004403	ENSOANG00000007513		AGAP005299
ENSG00000144713	ribosomal protein L32 [Source:HGNC Symbol;Acc:10336]	LOC_Os09g32532	ENSXETG00000001461	OSTLU_86947	CHLREDRAFT_191758	AT4G18100-TAIR-G	Tb09.244.2590	THAPSDRAFT_24410		MONBRDRAFT_33951	EHI_044770	CNM02240	FBgn0002626	ENSMUSG00000057841	Phatr21659	TA08390		DDB_G0271976	ENSPTRG00000014638	PFI0190w		YBL092W	PVX_098640	SPAC3H5.10	DEHA0F13519g	TTHERM_00085180	ENSPPYG00000017046	T24B8.1	CADANIAG00000079	TGME49_067400		ENSCSAVG00000009726	GL50803_14049	ENSDARG00000054818	ENSACAG00000014763	ENSMMUG00000031577	GSVIVG00005150001			ENSMODG00000006386	ENSOANG00000008853	NAEGRDRAFT_39446	AGAP002122	LmjF21.1720	TVAG_470330
ENSG00000163576	EF-hand domain family; member B [Source:HGNC Symbol;Acc:26330]		ENSXETG00000025732		CHLREDRAFT_34449		Tb11.01.1850			MONBRDRAFT_28271			FBgn0053489	ENSMUSG00000023931					ENSPTRG00000014681							TTHERM_00494280	ENSPPYG00000014075			TGME49_047010				ENSDARG00000069703	ENSACAG00000000018	ENSMMUG00000018836			ENSGALG00000011267	ENSMODG00000014789	ENSOANG00000021549
ENSG00000174748	ribosomal protein L15 [Source:HGNC Symbol;Acc:10306]	LOC_Os03g40180	ENSXETG00000003870	OSTLU_14085	CHLREDRAFT_76376	AT4G16720-TAIR-G	Tb09.244.2720	THAPSDRAFT_39282	estExt_Genewise1.C_680110		EHI_040800	CNC06940	FBgn0028697	ENSMUSG00000059565	Phatr25714	TA18090	EFNCRG00000001774	DDB_G0272893	ENSPTRG00000014695	PFD0770c		YMR121C	PVX_089750	SPAC1783.08c	DEHA0F16258g	TTHERM_01289110	ENSPPYG00000000931	K11H12.2	CADANIAG00002250	TGME49_028470	POPUTRICG141127	ENSCSAVG00000002510	GL50803_8001	ENSDARG00000009285	ENSACAG00000011339	ENSMMUG00000006353	GSVIVG00034594001	UM04635.1	ENSGALG00000011290	ENSMODG00000014880	ENSOANG00000012476	NAEGRDRAFT_82670	AGAP004919	LmjF30.3650	TVAG_159780
ENSG00000077097	topoisomerase (DNA) II beta 180kDa [Source:HGNC Symbol;Acc:11990]	LOC_Os01g16290	ENSXETG00000007282		CHLREDRAFT_38019	AT3G23890-TAIR-G	Tb11.01.3390	THAPSDRAFT_36420	e_gw1.33.225.1			CNA03600	FBgn0003732	ENSMUSG00000017485	Phatr21316		EFNCRG00000006103	DDB_G0279737	ENSPTRG00000014699	PF14_0316		YNL088W	PVX_100925	SPBC1A4.03c		TTHERM_00456750	ENSPPYG00000014061	R05D3.1	CADANIAG00003686		POPUTRICG110199	ENSCSAVG00000006597	GL50803_16975	ENSDARG00000034195	ENSACAG00000008939	ENSMMUG00000007371	GSVIVG00033639001	UM03501.1	ENSGALG00000011300	ENSMODG00000014954	ENSOANG00000012235		AGAP008917	LmjF28.2280
ENSG00000182247	ubiquitin-conjugating enzyme E2E 2 (UBC4/5 homolog; yeast) [Source:HGNC Symbol;Acc:12478]	LOC_Os07g38940			CHLREDRAFT_160028	AT1G36340-TAIR-G							FBgn0030386	ENSMUSG00000058317			EFNCRG00000005097	DDB_G0288381	ENSPTRG00000014692					SPAC1250.03			ENSPPYG00000014068		CADANIAG00009949		POPUTRICG100770	ENSCSAVG00000006233		ENSDARG00000034670	ENSACAG00000011265	ENSMMUG00000013069	GSVIVG00025431001						AGAP008941
ENSG00000115129	tumor protein p53 inducible protein 3 [Source:HGNC Symbol;Acc:19373]	LOC_Os02g56180	ENSXETG00000018203			AT4G21580-TAIR-G	Tb927.3.4990	THAPSDRAFT_33109	estExt_fgenesh2_kg.C_1280001	MONBRDRAFT_13798		CNL05290					EFNCRG00000009344	DDB_G0280997	ENSPTRG00000011710					SPBC1773.06c		TTHERM_00028530	ENSPPYG00000012602		CADANIAG00004830	TGME49_044870	POPUTRICG107929			ENSDARG00000078084		ENSMMUG00000001283	GSVIVG00005848001	UM00131.1	ENSGALG00000016502	ENSMODG00000002147	ENSOANG00000007628	NAEGRDRAFT_59049		LmjF29.1010
ENSG00000168028	ribosomal protein SA [Source:HGNC Symbol;Acc:6502]	LOC_Os03g28410	ENSXETG00000002019	OSTLU_12355	CHLREDRAFT_126059	AT3G04770-TAIR-G	Tb11.01.2680	THAPSDRAFT_21871		MONBRDRAFT_30792	EHI_130260	CNI04340	FBgn0003517	ENSMUSG00000047676	Phatr13682	TA10185	EFNCRG00000002661	DDB_G0270316	ENSPTRG00000028285	PF10_0264		YGR214W	PVX_111380	SPBC685.06	DEHA0B14702	TTHERM_00522630	ENSPPYG00000013601	B0393.1	CADANIAG00009898	TGME49_066060		ENSCSAVG00000000733		ENSDARG00000019181	ENSACAG00000004183	ENSMMUG00000009992	GSVIVG00016695001	UM05137.1	ENSGALG00000011951	ENSMODG00000010967	ENSOANG00000007053	NAEGRDRAFT_59104	AGAP011777	LmjF36.5120	TVAG_498960
ENSG00000168038	unc-51-like kinase 4 (C. elegans) [Source:HGNC Symbol;Acc:15784]	LOC_Os01g15480	ENSXETG00000013852	OSTLU_27494	CHLREDRAFT_193436	AT1G33940-TAIR-G	Tb11.01.0400							ENSMUSG00000040936					ENSPTRG00000014788							TTHERM_00756520	ENSPPYG00000013985					ENSCSAVG00000002118		ENSDARG00000004176	ENSACAG00000004565	ENSMMUG00000001074	GSVIVG00017819001		ENSGALG00000011933	ENSMODG00000011134	ENSOANG00000006813			LmjF28.0620
ENSG00000172939	oxidative-stress responsive 1 [Source:HGNC Symbol;Acc:8508]	LOC_Os03g02320	ENSXETG00000014499		CHLREDRAFT_127689	AT1G70430-TAIR-G		THAPS_263067		MONBRDRAFT_1727			FBgn0023083	ENSMUSG00000036737	Phatr25334			DDB_G0281649	ENSPTRG00000014755							TTHERM_01001450	ENSPPYG00000000582	Y59A8B.23				ENSCSAVG00000010810	GL50803_10609	ENSDARG00000027500	ENSACAG00000009859	ENSMMUG00000000996	GSVIVG00032461001		ENSGALG00000005979	ENSMODG00000012321	ENSOANG00000000384		AGAP006715		TVAG_292810
ENSG00000115137	DnaJ (Hsp40) homolog; subfamily C; member 27 [Source:HGNC Symbol;Acc:30290]		ENSXETG00000021184		CHLREDRAFT_3686		Tb11.52.0014	THAPSDRAFT_36553		MONBRDRAFT_9396				ENSMUSG00000020657					ENSPTRG00000011719							TTHERM_00382160	ENSPPYG00000012594			TGME49_039860		ENSCSAVG00000009775	GL50803_12157	ENSDARG00000070916	ENSACAG00000010248	ENSMMUG00000009603			ENSGALG00000016606	ENSMODG00000015869	ENSOANG00000003493			LmjF09.0850	TVAG_395480
ENSG00000188846	ribosomal protein L14 [Source:HGNC Symbol;Acc:10305]	LOC_Os02g40880	ENSXETG00000022018	OSTLU_9318	CHLREDRAFT_145271	AT4G27090-TAIR-G	Tb927.6.720				EHI_185580	CNJ02260	FBgn0017579	ENSMUSG00000046721	Phatr25577		EFNCRG00000000961	DDB_G0277975	ENSPTRG00000011963	PF14_0296		YKL006W	PVX_084955	SPAC1805.13				C04F12.4	CADANIAG00007410				GL50803_14091	ENSDARG00000036174	ENSACAG00000003049	ENSMMUG00000012344	GSVIVG00027844001	UM00862.1	ENSGALG00000011523	ENSMODG00000015262	ENSOANG00000010087		AGAP005991	LmjF22.1520	TVAG_262730
ENSG00000088727	kinesin family member 9 [Source:HGNC Symbol;Acc:16666]		ENSXETG00000023881		CHLREDRAFT_126121		Tb927.7.6290	THAPSDRAFT_34237					FBgn0000352	ENSMUSG00000032489					ENSPTRG00000014867	PF11_0478		YKL079W	PVX_092930			TTHERM_00502590	ENSPPYG00000013921			TGME49_030020		ENSCSAVG00000008451		ENSDARG00000031693	ENSACAG00000005403				ENSGALG00000005517	ENSMODG00000014066		NAEGRDRAFT_64648	AGAP010883		TVAG_355020
ENSG00000214706	interferon-related developmental regulator 2 [Source:HGNC Symbol;Acc:5457]	LOC_Os02g12710	ENSXETG00000007325		CHLREDRAFT_190576	AT1G27760-TAIR-G				MONBRDRAFT_9124			FBgn0051694	ENSMUSG00000010048	Phatr46417				ENSPTRG00000023548								ENSPPYG00000013848	F58B3.6				ENSCSAVG00000002519		ENSDARG00000036811	ENSACAG00000008758	ENSMMUG00000020119	GSVIVG00037843001			ENSMODG00000012175	ENSOANG00000005477	NAEGRDRAFT_62548	AGAP012224
ENSG00000198522	GPN-loop GTPase 1 [Source:HGNC Symbol;Acc:17030]	LOC_Os03g19870	ENSXETG00000025841	OSTLU_119578	CHLREDRAFT_41371	AT4G21800-TAIR-G	Tb11.02.1040	THAPSDRAFT_bd2107	estExt_Genewise1.C_1140161	MONBRDRAFT_34382	EHI_009950	CND04790	FBgn0040346	ENSMUSG00000064037	Phatr31068	TA16325	EFNCRG00000005234	DDB_G0293220	ENSPTRG00000011776	PFL0075w		YJR072C	PVX_084100	SPBC119.15	DEHA0F23023g	TTHERM_00194500	ENSPPYG00000012538	C34E10.2	CADANIAG00003546	TGME49_085720	POPUTRICG116663	ENSCSAVG00000004925	GL50803_15164	ENSDARG00000043928	ENSACAG00000008974	ENSMMUG00000019745	GSVIVG00034965001	UM01480.1	ENSGALG00000016505	ENSMODG00000015592	ENSOANG00000021529	NAEGRDRAFT_29598	AGAP010314	LmjF13.1280	TVAG_071390
ENSG00000171174	ribokinase [Source:HGNC Symbol;Acc:30325]	LOC_Os08g45180	ENSXETG00000010187	OSTLU_41900	CHLREDRAFT_111372	AT5G43910-TAIR-G	Tb11.03.0090	THAPSDRAFT_16304		MONBRDRAFT_14123	EHI_138020	CNE02480	FBgn0025640	ENSMUSG00000029136	Phatr45308		EFNCRG00000005163	DDB_G0280893	ENSPTRG00000011781			YCR036W		SPBC16G5.02c	DEHA0G10934g	TTHERM_00312950	ENSPPYG00000012534	F07A11.5	CADANIAG00004015	TGME49_105030			GL50803_15297	ENSDARG00000019877	ENSACAG00000009636	ENSMMUG00000014458	GSVIVG00028465001	UM04561.1	ENSGALG00000010043	ENSMODG00000015586	ENSOANG00000013848	NAEGRDRAFT_80125	AGAP002608	LmjF27.0420	TVAG_384480
ENSG00000172954	lysocardiolipin acyltransferase 1 [Source:HGNC Symbol;Acc:26756]		ENSXETG00000022054				Tb927.5.2280			MONBRDRAFT_37759		CNB02990		ENSMUSG00000054469	Phatr45551		EFNCRG00000007985		ENSPTRG00000011801			YBR042C		SPBC428.14			ENSPPYG00000012518	ZK40.1	CADANIAG00006218			ENSCSAVG00000000509		ENSDARG00000034465	ENSACAG00000007421	ENSMMUG00000013902		UM06059.1	ENSGALG00000009056	ENSMODG00000015522	ENSOANG00000008243
ENSG00000144747	TATA element modulatory factor 1 [Source:HGNC Symbol;Acc:11870]	LOC_Os05g48620	ENSXETG00000016166	OSTLU_31052		AT1G79830-TAIR-G		THAPSDRAFT_6086	estExt_fgenesh1_pg.C_2460005	MONBRDRAFT_29890			FBgn0029912	ENSMUSG00000030059			EFNCRG00000002424		ENSPTRG00000015094			YJR134C		SPBC365.07c			ENSPPYG00000013730		CADANIAG00001414		POPUTRICG106204			ENSDARG00000057997	ENSACAG00000015244	ENSMMUG00000008616	GSVIVG00038690001		ENSGALG00000013408	ENSMODG00000003468	ENSOANG00000000495		AGAP000660
ENSG00000189283	fragile histidine triad gene [Source:HGNC Symbol;Acc:3701]	LOC_Os11g02774	ENSXETG00000001905	OSTLU_14523	CHLREDRAFT_100573	AT5G58240-TAIR-G		THAPSDRAFT_283	e_gw1.287.24.1					ENSMUSG00000060579	Phatr10458	TA05075	EFNCRG00000008378	DDB_G0274257	ENSPTRG00000015065	PF14_0349		YDR305C	PVX_084695	SPCC4G3.02	DEHA0G11176g	TTHERM_00378790	ENSPPYG00000013753		CADANIAG00006820	TGME49_120120	POPUTRICG125948	ENSCSAVG00000005670		ENSDARG00000078195	ENSACAG00000009205	ENSMMUG00000012832	GSVIVG00024520001		ENSGALG00000007172	ENSMODG00000024453	ENSOANG00000013507	NAEGRDRAFT_5292			TVAG_468310
ENSG00000162959	mediator of cell motility 1 [Source:HGNC Symbol;Acc:14014]	LOC_Os08g20270	ENSXETG00000008547		CHLREDRAFT_182241	AT2G25280-TAIR-G	Tb10.70.1490	THAPSDRAFT_33497			EHI_024510	CNE01140	FBgn0038110	ENSMUSG00000058704	Phatr46220	TA08990	EFNCRG00000008501	DDB_G0284869	ENSPTRG00000011810	PFD0850c		YJR008W	PVX_089970	SPAC4H3.04c	DEHA0F26312g	TTHERM_00138170	ENSPPYG00000000496	C37C3.8	CADANIAG00004925	TGME49_027840			GL50803_112932	ENSDARG00000010823	ENSACAG00000000666	ENSMMUG00000003908	GSVIVG00035939001	UM02957.1	ENSGALG00000010624	ENSMODG00000018607	ENSOANG00000003945	NAEGRDRAFT_32836	AGAP010011	LmjF36.1160	TVAG_013700
ENSG00000114391	ribosomal protein L24 [Source:HGNC Symbol;Acc:10325]	LOC_Os07g12250	ENSXETG00000008052	OSTLU_43138	CHLREDRAFT_195608	AT3G53020-TAIR-G	Tb10.70.1560	THAPSDRAFT_32752	estExt_fgenesh1_pg.C_630077	MONBRDRAFT_33426	EHI_153080	CNG02920	FBgn0032518	ENSMUSG00000022601	Phatr19152	TA02535	EFNCRG00000002829	DDB_G0280229	ENSPTRG00000015176	PF13_0049		YGL031C	PVX_122285	SPCC330.14c	DEHA0E24332g	TTHERM_00476640	ENSPPYG00000013588	D1007.12	CADANIAG00006366		POPUTRICG127225	ENSCSAVG00000000159		ENSDARG00000015490	ENSACAG00000012029	ENSMMUG00000017347	GSVIVG00010601001		ENSGALG00000015339	ENSMODG00000001916	ENSOANG00000007505	NAEGRDRAFT_36778	AGAP010216	LmjF36.1100
ENSG00000138468	SUMO1/sentrin specific peptidase 7 [Source:HGNC Symbol;Acc:30402]	LOC_Os12g41380				AT1G10570-TAIR-G		THAPSDRAFT_25854					FBgn0035713	ENSMUSG00000052917	Phatr49765		EFNCRG00000004141	DDB_G0293508	ENSPTRG00000015168			YIL031W		SPAC17A5.07c			ENSPPYG00000013594	C41C4.6	CADANIAG00004235			ENSCSAVG00000011006		ENSDARG00000061138	ENSACAG00000011843	ENSMMUG00000011363	GSVIVG00009173001		ENSGALG00000015323	ENSMODG00000001964	ENSOANG00000007510		AGAP005881
ENSG00000174173	RNA (guanine-9-) methyltransferase domain containing 1 [Source:HGNC Symbol;Acc:26022]	LOC_Os02g49360				AT5G47680-TAIR-G							FBgn0034351	ENSMUSG00000044763	Phatr47790				ENSPTRG00000015171								ENSPPYG00000013592	F46F11.10						ENSDARG00000041575	ENSACAG00000011903	ENSMMUG00000017780	GSVIVG00002894001		ENSGALG00000015328	ENSMODG00000025175	ENSOANG00000007508		AGAP007211
ENSG00000114439	bobby sox homolog (Drosophila) [Source:HGNC Symbol;Acc:14422]		ENSXETG00000026181								EHI_121770		FBgn0024251	ENSMUSG00000022641					ENSPTRG00000015187								ENSPPYG00000013578							ENSDARG00000012699	ENSACAG00000006532	ENSMMUG00000008787			ENSGALG00000015353	ENSMODG00000001748	ENSOANG00000007497		AGAP003896		TVAG_186110
ENSG00000114487	MORC family CW-type zinc finger 1 [Source:HGNC Symbol;Acc:7198]	LOC_Os06g41710												ENSMUSG00000022652					ENSPTRG00000015198								ENSPPYG00000013568	ZC155.3							ENSACAG00000007968	ENSMMUG00000013885	GSVIVG00026447001			ENSMODG00000018080
ENSG00000049323	latent transforming growth factor beta binding protein 1 [Source:HGNC Symbol;Acc:6714]		ENSXETG00000019349											ENSMUSG00000001870					ENSPTRG00000011821								ENSPPYG00000012502	ZK783.1		TGME49_061780				ENSDARG00000056922	ENSACAG00000009007	ENSMMUG00000021436			ENSGALG00000010448	ENSMODG00000015435	ENSOANG00000002334
ENSG00000115970	thyroid adenoma associated [Source:HGNC Symbol;Acc:19217]	LOC_Os08g07290	ENSXETG00000009275	OSTLU_15936		AT3G55160-TAIR-G				MONBRDRAFT_31278			FBgn0031077	ENSMUSG00000024251	Phatr49134		EFNCRG00000000201	DDB_G0275399	ENSPTRG00000011873			YMR259C		SPCC1494.07		TTHERM_00142350	ENSPPYG00000012456	Y92H12A.5	CADANIAG00006635			ENSCSAVG00000002934		ENSDARG00000078765	ENSACAG00000014758	ENSMMUG00000000642	GSVIVG00011388001		ENSGALG00000009932	ENSMODG00000000451	ENSOANG00000014233	NAEGRDRAFT_69592	AGAP010262
ENSG00000169087	HSPB (heat shock 27kDa) associated protein 1 [Source:HGNC Symbol;Acc:16389]		ENSXETG00000012023										FBgn0039540	ENSMUSG00000022849					ENSPTRG00000015298								ENSPPYG00000013478					ENSCSAVG00000007965		ENSDARG00000033771	ENSACAG00000004997	ENSMMUG00000022572	GSVIVG00003120001		ENSGALG00000011677	ENSMODG00000018320	ENSOANG00000020173		AGAP004022
ENSG00000151576	queuine tRNA-ribosyltransferase domain containing 1 [Source:HGNC Symbol;Acc:25771]	LOC_Os10g05220	ENSXETG00000002805	OSTLU_35942			Tb927.5.3520		fgenesh2_pm.scaffold_105000010				FBgn0036000	ENSMUSG00000022704	Phatr24792		EFNCRG00000005847	DDB_G0283445	ENSPTRG00000015240	PFL2030w			PVX_101010	SPAC2F3.13c		TTHERM_00405550	ENSPPYG00000013531	Y39B6A.35	CADANIAG00004261		POPUTRICG125728			ENSDARG00000016093	ENSACAG00000009920	ENSMMUG00000001953	GSVIVG00036437001		ENSGALG00000015120	ENSMODG00000018172	ENSOANG00000002883	NAEGRDRAFT_51443	AGAP005542
ENSG00000183023	solute carrier family 8 (sodium/calcium exchanger); member 1 [Source:HGNC Symbol;Acc:11068]	LOC_Os02g43110	ENSXETG00000009012		CHLREDRAFT_192884	AT2G47600-TAIR-G							FBgn0013995	ENSMUSG00000054640	Phatrdraft1680				ENSPTRG00000011861								ENSPPYG00000012468	ZC168.1				ENSCSAVG00000007721		ENSDARG00000037145	ENSACAG00000001570	ENSMMUG00000015508	GSVIVG00028023001		ENSGALG00000008544	ENSMODG00000009157	ENSOANG00000006702		AGAP002859
ENSG00000082701	glycogen synthase kinase 3 beta [Source:HGNC Symbol;Acc:4617]	LOC_Os05g11730	ENSXETG00000018019		CHLREDRAFT_114692	AT4G18710-TAIR-G	Tb10.61.3140	THAPSDRAFT_38559	estExt_Genewise1.C_740128	MONBRDRAFT_8104	EHI_121880	CNB00720	FBgn0003371	ENSMUSG00000022812	Phatr29223		EFNCRG00000003957	DDB_G0270218	ENSPTRG00000015264	PFC0525c		YNL307C	PVX_122625	SPBC8D2.01		TTHERM_00532680	ENSPPYG00000000987	F21F3.2	CADANIAG00007277	TGME49_065330	POPUTRICG124340		GL50803_9116	ENSDARG00000052468	ENSACAG00000003655	ENSMMUG00000001980	GSVIVG00028190001	UM00560.1	ENSGALG00000014977	ENSMODG00000018216	ENSOANG00000001670	NAEGRDRAFT_76282	AGAP004443	LmjF18.0270	TVAG_046830
ENSG00000129071	methyl-CpG binding domain protein 4 [Source:HGNC Symbol;Acc:6919]	LOC_Os09g01290	ENSXETG00000026622	OSTLU_33300		AT3G07930-TAIR-G			estExt_fgenesh1_pg.C_830056					ENSMUSG00000030322			EFNCRG00000009562		ENSPTRG00000015377								ENSPPYG00000013417		CADANIAG00004954			ENSCSAVG00000001073			ENSACAG00000014733	ENSMMUG00000012723	GSVIVG00003641001		ENSGALG00000020747	ENSMODG00000006399	ENSOANG00000003780
ENSG00000065534	myosin light chain kinase [Source:HGNC Symbol;Acc:7590]	LOC_Os07g42770	ENSXETG00000003217			AT3G49370-TAIR-G							FBgn0013988	ENSMUSG00000022836	Phatr23694				ENSPTRG00000015307	PFC0945w			PVX_095165				ENSPPYG00000013208	F32D8.1				ENSCSAVG00000002854		ENSDARG00000076493	ENSACAG00000010640	ENSMMUG00000014818	GSVIVG00031789001		ENSGALG00000011261	ENSMODG00000018341	ENSOANG00000013686		AGAP002154
ENSG00000138231	debranching enzyme homolog 1 (S. cerevisiae) [Source:HGNC Symbol;Acc:15594]	LOC_Os03g51540	ENSXETG00000027491	OSTLU_25255	CHLREDRAFT_109425	AT4G31770-TAIR-G	Tb927.5.2130	THAPSDRAFT_31132	e_gw1.101.51.1	MONBRDRAFT_28011	EHI_062730	CNG03510	FBgn0035838	ENSMUSG00000032469	Phatr27234	TA13790	EFNCRG00000002517	DDB_G0280259	ENSPTRG00000015441	PF13_0222		YKL149C	PVX_082945	SPAC17A5.02c	DEHA0E08767g	TTHERM_00066950	ENSPPYG00000014139	C55B7.8	CADANIAG00009173	TGME49_038230	POPUTRICG129533	ENSCSAVG00000007545		ENSDARG00000056923	ENSACAG00000016760	ENSMMUG00000021284	GSVIVG00009251001	UM01011.1	ENSGALG00000001190	ENSMODG00000018554	ENSOANG00000007783	NAEGRDRAFT_69895	AGAP006805	LmjF17.0830	TVAG_182460
ENSG00000051382	phosphoinositide-3-kinase; catalytic; beta polypeptide [Source:HGNC Symbol;Acc:8976]	LOC_Os03g50325	ENSXETG00000026439								EHI_006130		FBgn0015279	ENSMUSG00000032462				DDB_G0291093	ENSPTRG00000015452								ENSPPYG00000014147					ENSCSAVG00000002578		ENSDARG00000075253	ENSACAG00000002884	ENSMMUG00000008666			ENSGALG00000005505	ENSMODG00000018581	ENSOANG00000014698	NAEGRDRAFT_81057	AGAP000018
ENSG00000214271																			ENSPTRG00000033909								ENSPPYG00000007782				POPUTRICG144662					ENSMMUG00000009134
ENSG00000138032	protein phosphatase; Mg2+/Mn2+ dependent; 1B [Source:HGNC Symbol;Acc:9276]		ENSXETG00000002746		CHLREDRAFT_192081					MONBRDRAFT_33092			FBgn0039421	ENSMUSG00000061130	Phatr15442		EFNCRG00000005923		ENSPTRG00000011881			YER089C		SPAC2G11.07c			ENSPPYG00000012451	T23F11.1	CADANIAG00001253			ENSCSAVG00000010473		ENSDARG00000001888	ENSACAG00000015485	ENSMMUG00000022261		UM04320.1	ENSGALG00000009970	ENSMODG00000000678	ENSOANG00000006156	NAEGRDRAFT_59327	AGAP008149	LmjF36.0530
ENSG00000116062	mutS homolog 6 (E. coli) [Source:HGNC Symbol;Acc:7329]	LOC_Os04g58410	ENSXETG00000010544	OSTLU_40782		AT1G65070-TAIR-G	Tb10.70.0420	THAPSDRAFT_261781		MONBRDRAFT_29248	EHI_193340	CNK02590	FBgn0036486	ENSMUSG00000005370	Phatr53933	TA19305	EFNCRG00000000709	DDB_G0268614	ENSPTRG00000011906	PF14_0051		YDR097C	PVX_086165	SPCC285.16c	DEHA0E16566g	TTHERM_00194810	ENSPPYG00000012425	Y47G6A.11	CADANIAG00008351	TGME49_090640		ENSCSAVG00000004080	GL50803_34058	ENSDARG00000011666	ENSACAG00000014084	ENSMMUG00000022842	GSVIVG00028112001	UM03360.1	ENSGALG00000008957	ENSMODG00000001129	ENSOANG00000010468	NAEGRDRAFT_78068	AGAP003190	LmjF36.1950	TVAG_484110
ENSG00000163584	ribosomal protein L22-like 1 [Source:HGNC Symbol;Acc:27610]	LOC_Os07g47710	ENSXETG00000009154			AT1G02830-TAIR-G	Tb11.01.1920					CND05910	FBgn0015288	ENSMUSG00000039221	Phatr39687		EFNCRG00000006660	DDB_G0290091	ENSPTRG00000015620	PF08_0039		YLR061W	PVX_089280	SPAC11E3.15	DEHA0B05291g		ENSPPYG00000025900	C27A2.2	CADANIAG00005378			ENSCSAVG00000004327		ENSDARG00000010244	ENSACAG00000016073	ENSMMUG00000022881	GSVIVG00028021001		ENSGALG00000009312	ENSMODG00000016035	ENSOANG00000003938	NAEGRDRAFT_78470	AGAP005046	LmjF36.3270	TVAG_225760
ENSG00000075651	phospholipase D1; phosphatidylcholine-specific [Source:HGNC Symbol;Acc:9067]	LOC_Os03g02740	ENSXETG00000009136			AT1G52570-TAIR-G		THAPSDRAFT_261844	fgenesh1_pg.scaffold_462000005		EHI_082560	CNE01480	FBgn0033075	ENSMUSG00000027695	Phatr12431		EFNCRG00000003690	DDB_G0279483	ENSPTRG00000021962			YKR031C		SPAC2F7.16c		TTHERM_00827020	ENSPPYG00000014298	C04G6.3	CADANIAG00000101		POPUTRICG117754	ENSCSAVG00000007399		ENSDARG00000078730	ENSACAG00000016232	ENSMMUG00000023289	GSVIVG00017316001		ENSGALG00000009252	ENSMODG00000015745	ENSOANG00000007131	NAEGRDRAFT_30788	AGAP010687
ENSG00000177694	N-acetylated alpha-linked acidic dipeptidase-like 2 [Source:HGNC Symbol;Acc:23219]	LOC_Os01g53810	ENSXETG00000001524			AT3G54720-TAIR-G								ENSMUSG00000074667			EFNCRG00000006127		ENSPTRG00000015638			YPL176C		SPBC354.09c			ENSPPYG00000014311	C35C5.2	CADANIAG00005475						ENSACAG00000016568	ENSMMUG00000011960	GSVIVG00006347001		ENSGALG00000009080	ENSMODG00000021314	ENSOANG00000021245
ENSG00000186432	karyopherin alpha 4 (importin alpha 3) [Source:HGNC Symbol;Acc:6397]	LOC_Os01g06470	ENSXETG00000008720			AT5G03070-TAIR-G							FBgn0035657	ENSMUSG00000027782	Phatr22319		EFNCRG00000004383	DDB_G0273149	ENSPTRG00000015582	PF08_0087		YNL189W	PVX_123150	SPCC962.03c			ENSPPYG00000014258	T19B10.7	CADANIAG00008820			ENSCSAVG00000003061		ENSDARG00000023190	ENSACAG00000007217	ENSMMUG00000018083	GSVIVG00031205001		ENSGALG00000009549	ENSMODG00000016320	ENSOANG00000006965		AGAP001273
ENSG00000163577	eukaryotic translation initiation factor 5A2 [Source:HGNC Symbol;Acc:3301]	LOC_Os07g40580	ENSXETG00000026436	OSTLU_13807		AT1G26630-TAIR-G			fgenesh1_pg.scaffold_158000101	MONBRDRAFT_38662		CND05400	FBgn0034967	ENSMUSG00000050192	Phatr17954		EFNCRG00000004936	DDB_G0284861	ENSPTRG00000015621	PFL0210c		YJR047C	PVX_084255	SPBC336.10c			ENSPPYG00000014294	T05G5.10	CADANIAG00005736		POPUTRICG113695			ENSDARG00000017235	ENSACAG00000016084	ENSMMUG00000022880	GSVIVG00035958001		ENSGALG00000009309	ENSMODG00000016032	ENSOANG00000007753		AGAP011284
ENSG00000114867	eukaryotic translation initiation factor 4 gamma; 1 [Source:HGNC Symbol;Acc:3296]	LOC_Os02g39840	ENSXETG00000017287			AT1G62410-TAIR-G						CNA03740	FBgn0260634	ENSMUSG00000045983	Phatr47943		EFNCRG00000007466	DDB_G0275395	ENSPTRG00000015690			YGR162W		SPAC17C9.03	DEHA0C10626g		ENSPPYG00000025902	M110.4	CADANIAG00006957	TGME49_069180	POPUTRICG140589	ENSCSAVG00000010599		ENSDARG00000077766	ENSACAG00000002120	ENSMMUG00000010934	GSVIVG00023638001		ENSGALG00000008520	ENSMODG00000002450	ENSOANG00000005781		AGAP002502
ENSG00000163923	ribosomal protein L39-like [Source:HGNC Symbol;Acc:17094]	LOC_Os06g08320				AT2G25210-TAIR-G						CND05700	FBgn0023170	ENSMUSG00000039209	Phatr16125		EFNCRG00000008965	DDB_G0302511	ENSPTRG00000015723			YJL189W		SPCC663.04			ENSPPYG00000014389	C26F1.9	CADANIAG00008994			ENSCSAVG00000003995			ENSACAG00000003624	ENSMMUG00000029998	GSVIVG00001055001		ENSGALG00000008620				AGAP011802
ENSG00000156976	eukaryotic translation initiation factor 4A2 [Source:HGNC Symbol;Acc:3284]	LOC_Os02g12840	ENSXETG00000019390	OSTLU_32748	CHLREDRAFT_188942	AT1G54270-TAIR-G	Tb09.160.3270	THAPSDRAFT_9716	estExt_fgenesh2_pg.C_770006	MONBRDRAFT_17631		CNA07620	FBgn0001942	ENSMUSG00000022884	Phatr25743		EFNCRG00000007321	DDB_G0269146	ENSPTRG00000015718	PF14_0655		YJL138C	PVX_117030	SPAC1006.07	DEHA0D16423g	TTHERM_01197110	ENSPPYG00000014384	F57B9.3	CADANIAG00010155	TGME49_050770	POPUTRICG113999	ENSCSAVG00000000630	GL50803_10255	ENSDARG00000016477	ENSACAG00000007682	ENSMMUG00000019847	GSVIVG00035374001	UM05482.1	ENSGALG00000008684	ENSMODG00000021284		NAEGRDRAFT_80026	AGAP009863		TVAG_497090
ENSG00000073803	mitogen-activated protein kinase kinase kinase 13 [Source:HGNC Symbol;Acc:6852]				CHLREDRAFT_191253								FBgn0036896	ENSMUSG00000033618	Phatr10291				ENSPTRG00000015700								ENSPPYG00000014365	F33E2.2						ENSDARG00000009493	ENSACAG00000007817	ENSMMUG00000023814			ENSGALG00000006655	ENSMODG00000002708	ENSOANG00000014531		AGAP006461		TVAG_297410
ENSG00000180370	p21 protein (Cdc42/Rac)-activated kinase 2 [Source:HGNC Symbol;Acc:8591]		ENSXETG00000011808								EHI_186750	CNF00140	FBgn0044826	ENSMUSG00000022781			EFNCRG00000000277	DDB_G0276459	ENSPTRG00000015787			YNL298W		SPBC1604.14c	DEHA0B12672g		ENSPPYG00000014447	Y38F1A.10	CADANIAG00006220		POPUTRICG120094	ENSCSAVG00000008691	GL50803_2796	ENSDARG00000068177	ENSACAG00000016263	ENSMMUG00000012033			ENSGALG00000006426	ENSMODG00000018459	ENSOANG00000009204		AGAP002986
ENSG00000115239	ankyrin repeat and SOCS box containing 3 [Source:HGNC Symbol;Acc:16013]	LOC_Os02g29040	ENSXETG00000015199	OSTLU_27610		AT3G04710-TAIR-G								ENSMUSG00000020305				DDB_G0284055	ENSPTRG00000011916								ENSPPYG00000012415	M60.7	CADANIAG00007856					ENSDARG00000005246	ENSACAG00000012429	ENSMMUG00000010634	GSVIVG00036270001		ENSGALG00000008176	ENSMODG00000001584	ENSOANG00000005333		AGAP008391
ENSG00000170801	HtrA serine peptidase 3 [Source:HGNC Symbol;Acc:30406]	LOC_Os05g05480				AT2G47940-TAIR-G							FBgn0038233	ENSMUSG00000029096	Phatr13240			DDB_G0281081	ENSPTRG00000015903	MAL8P1.126			PVX_088155				ENSPPYG00000014564					ENSCSAVG00000007567		ENSDARG00000052895	ENSACAG00000011912	ENSMMUG00000022672	GSVIVG00011007001		ENSGALG00000015575	ENSMODG00000003113	ENSOANG00000010508		AGAP000240
ENSG00000182308	DDB1 and CUL4 associated factor 4-like 1 [Source:HGNC Symbol;Acc:27723]	LOC_Os07g01730	ENSXETG00000021849			AT5G17370-TAIR-G								ENSMUSG00000021222				DDB_G0288597									ENSPPYG00000014695							ENSDARG00000003197	ENSACAG00000016340	ENSMMUG00000022781	GSVIVG00010083001		ENSGALG00000009345	ENSMODG00000006889	ENSOANG00000001699
ENSG00000047315	polymerase (RNA) II (DNA directed) polypeptide B; 140kDa [Source:HGNC Symbol;Acc:9188]	LOC_Os08g07480	ENSXETG00000005329	OSTLU_13673	CHLREDRAFT_186432	AT4G21710-TAIR-G	Tb927.4.3810	THAPSDRAFT_40925		MONBRDRAFT_15585	EHI_022940	CND03540	FBgn0003276	ENSMUSG00000029250	Phatr11441	TA07925	EFNCRG00000001407	DDB_G0288257	ENSPTRG00000016089	PFB0715w		YOR151C	PVX_002755	SPAC23G3.01		TTHERM_00077230	ENSPPYG00000014743	C26E6.4	CADANIAG00009490	TGME49_058210		ENSCSAVG00000000129	GL50803_17448	ENSDARG00000012592	ENSACAG00000002123	ENSMMUG00000014008	GSVIVG00020543001		ENSGALG00000011387	ENSMODG00000020704	ENSOANG00000011212	NAEGRDRAFT_59892	AGAP003648	LmjF31.0160	TVAG_379530
ENSG00000214595	echinoderm microtubule associated protein like 6 [Source:HGNC Symbol;Acc:35412]		ENSXETG00000015159							MONBRDRAFT_15149				ENSMUSG00000044072					ENSPTRG00000034390							TTHERM_00522920	ENSPPYG00000012407					ENSCSAVG00000005245		ENSDARG00000060437	ENSACAG00000011806				ENSGALG00000008139	ENSMODG00000001783	ENSOANG00000011192
ENSG00000128059	phosphoribosyl pyrophosphate amidotransferase [Source:HGNC Symbol;Acc:9238]	LOC_Os01g65260	ENSXETG00000005618	OSTLU_19754		AT2G16570-TAIR-G		THAPSDRAFT_39075		MONBRDRAFT_29823		CNC04700	FBgn0041194	ENSMUSG00000029246	Phatr1840		EFNCRG00000003869	DDB_G0274321	ENSPTRG00000016080			YMR300C		SPAC4D7.08c	DEHA0F28204g			T04A8.5	CADANIAG00007419					ENSDARG00000004517	ENSACAG00000008982	ENSMMUG00000030710	GSVIVG00024157001	UM06035.1	ENSGALG00000013728	ENSMODG00000020693	ENSOANG00000007832		AGAP000179
ENSG00000143947	ribosomal protein S27a [Source:HGNC Symbol;Acc:10417]	LOC_Os10g34960	ENSXETG00000010539	OSTLU_32483	CHLREDRAFT_142065	AT1G23410-TAIR-G	Tb10.70.2170	THAPSDRAFT_40669		MONBRDRAFT_35187	EHI_166800	CND03060	FBgn0003942	ENSMUSG00000020460	Phatr54323	TA10160	EFNCRG00000005478	DDB_G0289905	ENSPTRG00000011928			YLR167W		SPAC11G7.04	DEHA0G17160g		ENSPPYG00000008852	F52C6.4	CADANIAG00005533	TGME49_045620		ENSCSAVG00000001323	GL50803_7110	ENSDARG00000032725	ENSACAG00000003302	ENSMMUG00000013907	GSVIVG00036803001	UM04588.1	ENSGALG00000008125	ENSMODG00000001819	ENSOANG00000011189	NAEGRDRAFT_56312	AGAP001970	LmjF14.1270
ENSG00000138750	nucleoporin 54kDa [Source:HGNC Symbol;Acc:17359]	LOC_Os07g19494	ENSXETG00000024117		CHLREDRAFT_173216	AT1G24310-TAIR-G			e_gw1.145.129.1	MONBRDRAFT_33095		CNJ01040	FBgn0033737	ENSMUSG00000034826			EFNCRG00000001957		ENSPTRG00000021998			YGR119C		SPBC19G7.15	DEHA0E09911g		ENSPPYG00000014858	K07F5.13	CADANIAG00001576		POPUTRICG117333	ENSCSAVG00000010469		ENSDARG00000045348	ENSACAG00000012626	ENSMMUG00000020910	GSVIVG00010442001	UM02319.1	ENSGALG00000011506	ENSMODG00000019296	ENSOANG00000006927	NAEGRDRAFT_74425	AGAP006031	LmjF31.2900	TVAG_303500
ENSG00000163749	coiled-coil domain containing 158 [Source:HGNC Symbol;Acc:26374]												FBgn0031869	ENSMUSG00000050050	Phatr47939				ENSPTRG00000016189								ENSPPYG00000014861	Y39G10AR.11				ENSCSAVG00000007992			ENSACAG00000012498	ENSMMUG00000020916		UM02603.1		ENSMODG00000019307	ENSOANG00000003480
ENSG00000198301	SDA1 domain containing 1 [Source:HGNC Symbol;Acc:25537]	LOC_Os04g53770	ENSXETG00000020871	OSTLU_785	CHLREDRAFT_108866	AT4G31520-TAIR-G	Tb927.5.2660	THAPSDRAFT_23187	e_gw1.286.49.1	MONBRDRAFT_38740	EHI_009540	CNI03640	FBgn0033379	ENSMUSG00000029415	Phatr45828	TA04860	EFNCRG00000009283	DDB_G0269688	ENSPTRG00000024399	PF07_0067		YGR245C	PVX_000620	SPBC106.14c		TTHERM_00786920	ENSPPYG00000001116	Y39B6A.14	CADANIAG00001814	TGME49_094430	POPUTRICG117402	ENSCSAVG00000006170	GL50803_16299	ENSDARG00000068903	ENSACAG00000012781	ENSMMUG00000017503	GSVIVG00000585001	UM06229.1	ENSGALG00000011543	ENSMODG00000019219	ENSOANG00000006925	NAEGRDRAFT_78473	AGAP008635	LmjF17.1370	TVAG_349040
ENSG00000138768	USO1 vesicle docking protein homolog (yeast) [Source:HGNC Symbol;Acc:30904]	LOC_Os12g35360	ENSXETG00000000333	OSTLU_38525		AT3G27530-TAIR-G	Tb09.211.4180					CNI00720	FBgn0040087	ENSMUSG00000029407			EFNCRG00000001759	DDB_G0275331	ENSPTRG00000016176			YDL058W		SPAC29E6.03c			ENSPPYG00000014847	K09B11.9	CADANIAG00001963					ENSDARG00000019581	ENSACAG00000008914	ENSMMUG00000021835	GSVIVG00000649001	UM04413.1	ENSGALG00000010878	ENSMODG00000019208	ENSOANG00000006923	NAEGRDRAFT_49429	AGAP009840
ENSG00000189308	lin-54 homolog (C. elegans) [Source:HGNC Symbol;Acc:25397]	LOC_Os07g07974	ENSXETG00000000369			AT3G22780-TAIR-G							FBgn0031715	ENSMUSG00000035310	Phatr37072				ENSPTRG00000016223								ENSPPYG00000014892	JC8.6				ENSCSAVG00000009826		ENSDARG00000063194	ENSACAG00000010548	ENSMMUG00000008514	GSVIVG00018021001		ENSGALG00000011133	ENSMODG00000019314	ENSOANG00000011200		AGAP010380
ENSG00000224726		LOC_Os12g07010	ENSXETG00000006914			AT1G61580-TAIR-G							FBgn0020910	ENSMUSG00000068262	Phatr13361		EFNCRG00000006895	DDB_G0291862		PF10_0272		YOR063W	PVX_111330	SPAPB8E5.06c				F13B10.2	CADANIAG00006804			ENSCSAVG00000000643		ENSDARG00000003599	ENSACAG00000007688	ENSMMUG00000030339	GSVIVG00022284001		ENSGALG00000012172	ENSMODG00000009539	ENSOANG00000013665		AGAP003556
ENSG00000177432	nucleosome assembly protein 1-like 5 [Source:HGNC Symbol;Acc:19968]	LOC_Os05g14570				AT2G19480-TAIR-G							FBgn0015268	ENSMUSG00000055430	Phatr17779		EFNCRG00000007611	DDB_G0269290	ENSPTRG00000016277	PFL0185c		YKR048C	PVX_084230	SPBC2D10.11c				D2096.8	CADANIAG00006186							ENSMMUG00000010140	GSVIVG00015187001						AGAP001928
ENSG00000143977	small nuclear ribonucleoprotein polypeptide G [Source:HGNC Symbol;Acc:11163]	LOC_Os07g41790	ENSXETG00000008512	OSTLU_27053	CHLREDRAFT_134916	AT3G11500-TAIR-G	Tb11.01.5915				EHI_138790	CNJ03360	FBgn0030765	ENSMUSG00000057278	Phatr20588	TA14640	EFNCRG00000009651	DDB_G0282863	ENSPTRG00000012029	MAL8P1.48		YFL017W-A	PVX_089250	SPBC4B4.05			ENSPPYG00000009646	Y71F9B.4	CADANIAG00008119	TGME49_114790				ENSDARG00000074315	ENSACAG00000007878	ENSMMUG00000030468	GSVIVG00033867001	UM01525.1		ENSMODG00000011528		NAEGRDRAFT_28898	AGAP002706	LmjF32.1070	TVAG_076710
ENSG00000145293	enolase-phosphatase 1 [Source:HGNC Symbol;Acc:24599]	LOC_Os01g01120	ENSXETG00000012582			AT5G53850-TAIR-G			e_gw1.247.9.1	MONBRDRAFT_26645			FBgn0037305	ENSMUSG00000029326	Phatr31147		EFNCRG00000006001	DDB_G0268036	ENSPTRG00000016218			YEL038W		SPAC644.08	DEHA0B04070g		ENSPPYG00000014887	F58H1.3				ENSCSAVG00000006268		ENSDARG00000026198	ENSACAG00000010419		GSVIVG00020566001		ENSGALG00000011178	ENSMODG00000011924	ENSOANG00000015495	NAEGRDRAFT_60166	AGAP003331	LmjF36.5910
ENSG00000151247	eukaryotic translation initiation factor 4E [Source:HGNC Symbol;Acc:3287]	LOC_Os01g73880	ENSXETG00000009316		CHLREDRAFT_24172	AT1G29590-TAIR-G		THAPSDRAFT_40798	estExt_Genewise1.C_4260043		EHI_180000	CNC03200	FBgn0039622	ENSMUSG00000028156	Phatr9829		EFNCRG00000001126	DDB_G0268574	ENSPTRG00000016301			YOL139C		SPBC1709.18	DEHA0A14586g		ENSPPYG00000014944	F53A2.6	CADANIAG00009627		POPUTRICG120516	ENSCSAVG00000011078		ENSDARG00000012274	ENSACAG00000014186	ENSMMUG00000011066	GSVIVG00027903001	UM06377.1	ENSGALG00000012233	ENSMODG00000020716	ENSOANG00000005008	NAEGRDRAFT_78018	AGAP007172
ENSG00000115464	ubiquitin specific peptidase 34 [Source:HGNC Symbol;Acc:20066]		ENSXETG00000002218								EHI_035180		FBgn0039214	ENSMUSG00000056342			EFNCRG00000000325	DDB_G0292046	ENSPTRG00000011959							TTHERM_00378550	ENSPPYG00000012384		CADANIAG00006846						ENSACAG00000002606	ENSMMUG00000008098			ENSGALG00000004455	ENSMODG00000002734	ENSOANG00000012415		AGAP003643		TVAG_025810
ENSG00000145348	TBC1 domain containing kinase [Source:HGNC Symbol;Acc:28261]		ENSXETG00000027870							MONBRDRAFT_27893	EHI_038840		FBgn0029736	ENSMUSG00000028030		TA05855		DDB_G0267760	ENSPTRG00000022010	MAL7P1.127			PVX_096145				ENSPPYG00000014980	C33F10.2				ENSCSAVG00000005940		ENSDARG00000013667	ENSACAG00000008343	ENSMMUG00000030191			ENSGALG00000010564	ENSMODG00000020615	ENSOANG00000002772		AGAP000552
ENSG00000138792	glutamyl aminopeptidase (aminopeptidase A) [Source:HGNC Symbol;Acc:3355]	LOC_Os08g44860	ENSXETG00000013333			AT1G63770-TAIR-G			estExt_Genewise1.C_2920035				FBgn0036186	ENSMUSG00000028024	Phatr29309			DDB_G0273539	ENSPTRG00000016370	MAL13P1.56		YIL137C	PVX_122425				ENSPPYG00000015002	R03G8.6			POPUTRICG113987			ENSDARG00000057064	ENSACAG00000010237	ENSMMUG00000005517	GSVIVG00019730001		ENSGALG00000012108	ENSMODG00000005847	ENSOANG00000003669		AGAP000131
ENSG00000109475	ribosomal protein L34 [Source:HGNC Symbol;Acc:10340]	LOC_Os09g24690	ENSXETG00000020482	OSTLU_37383	CHLREDRAFT_195595	AT1G26880-TAIR-G	Tb10.389.0910	THAPSDRAFT_40387	estExt_Genewise1.C_760024	MONBRDRAFT_35008	EHI_131770	CNA07980	FBgn0039406	ENSMUSG00000078128	Phatr44291	TA04840	EFNCRG00000007492	DDB_G0286389	ENSPTRG00000016353	PF07_0043		YER056C-A	PVX_088065	SPCC1322.15	DEHA0F24167g	TTHERM_00149630	ENSPPYG00000014988	C42C1.14	CADANIAG00005918	TGME49_027600	POPUTRICG122303	ENSCSAVG00000009906	GL50803_36069	ENSDARG00000029500	ENSACAG00000012532	ENSMMUG00000031002	GSVIVG00019985001	UM02773.1		ENSMODG00000020601	ENSOANG00000007856	NAEGRDRAFT_58709	AGAP009324	LmjF18.1400	TVAG_417810
ENSG00000169764	UDP-glucose pyrophosphorylase 2 [Source:HGNC Symbol;Acc:12527]	LOC_Os01g15910	ENSXETG00000013007	OSTLU_51241	CHLREDRAFT_157049	AT5G17310-TAIR-G	Tb10.389.0330	THAPSDRAFT_262059		MONBRDRAFT_38883	EHI_000440	CNC03700	FBgn0035978	ENSMUSG00000001891			EFNCRG00000002280	DDB_G0277879	ENSPTRG00000011976			YHL012W		SPCC794.10	DEHA0G24310g		ENSPPYG00000012371	D1005.2	CADANIAG00009459			ENSCSAVG00000007444	GL50803_29307	ENSDARG00000008200	ENSACAG00000005960	ENSMMUG00000008770	GSVIVG00026563001	UM05584.1	ENSGALG00000008855	ENSMODG00000015026	ENSOANG00000012427	NAEGRDRAFT_81056	AGAP001257	LmjF18.0990	TVAG_388260
ENSG00000145375	spermatogenesis associated 5 [Source:HGNC Symbol;Acc:18119]	LOC_Os11g11340	ENSXETG00000001582			AT3G56690-TAIR-G						CNG01950	FBgn0035443	ENSMUSG00000027722	Phatr23826		EFNCRG00000006097	DDB_G0282215	ENSPTRG00000016423	MAL8P1.92		YLR397C	PVX_085820	SPBC56F2.07c			ENSPPYG00000015048	K04G2.3				ENSCSAVG00000011249			ENSACAG00000011760	ENSMMUG00000020952	GSVIVG00025783001	UM03565.1	ENSGALG00000011833	ENSMODG00000018895	ENSOANG00000020780		AGAP011652
ENSG00000145425	ribosomal protein S3A [Source:HGNC Symbol;Acc:10421]	LOC_Os03g10340	ENSXETG00000009396	OSTLU_28528	CHLREDRAFT_168484	AT3G04840-TAIR-G	Tb10.70.3360	THAPSDRAFT_26046	estExt_Genewise1.C_800088	MONBRDRAFT_34920	EHI_050280	CNB04880	FBgn0017545	ENSMUSG00000062611	Phatr17545	TA17795	EFNCRG00000007568	DDB_G0277345	ENSPTRG00000016508	PFC1020c		YLR441C	PVX_095080	SPAC22H12.04c	DEHA0D10395g	TTHERM_00047480	ENSPPYG00000001141	F56F3.5	CADANIAG00006176	TGME49_032710	POPUTRICG118384	ENSCSAVG00000011609	GL50803_16265	ENSDARG00000035692	ENSACAG00000002978	ENSMMUG00000013585	GSVIVG00018024001	UM05041.1	ENSGALG00000010077	ENSMODG00000000969	ENSOANG00000000209	NAEGRDRAFT_57012	AGAP003532	LmjF35.0400	TVAG_414510
ENSG00000143952	vacuolar protein sorting 54 homolog (S. cerevisiae) [Source:HGNC Symbol;Acc:18652]	LOC_Os04g13470	ENSXETG00000013000	OSTLU_32107		AT4G19490-TAIR-G		THAPSDRAFT_22112		MONBRDRAFT_31796		CNC07180	FBgn0011232	ENSMUSG00000020128	Phatr50446		EFNCRG00000004220	DDB_G0272985	ENSPTRG00000011978			YDR027C		SPAC2F3.10	DEHA0A01639g	TTHERM_00250950	ENSPPYG00000000518	T21C9.2	CADANIAG00004013			ENSCSAVG00000011231		ENSDARG00000002980	ENSACAG00000006033	ENSMMUG00000008772	GSVIVG00037972001	UM02845.1	ENSGALG00000008847	ENSMODG00000003191	ENSOANG00000012428	NAEGRDRAFT_80786	AGAP008353		TVAG_109500
ENSG00000137628	DEAD (Asp-Glu-Ala-Asp) box polypeptide 60 [Source:HGNC Symbol;Acc:25942]						Tb927.3.2600							ENSMUSG00000037921	Phatr47412	TA17645	EFNCRG00000005220	DDB_G0278827	ENSPTRG00000016581	PFI0165c			PVX_098615	SPAC694.02			ENSPPYG00000015184	C28H8.3		TGME49_094350					ENSACAG00000016010	ENSMMUG00000001880			ENSGALG00000013989	ENSMODG00000002645	ENSOANG00000007454	NAEGRDRAFT_80187		LmjF03.0690
ENSG00000181381	DEAD (Asp-Glu-Ala-Asp) box polypeptide 60-like [Source:HGNC Symbol;Acc:26429]														Phatr47412		EFNCRG00000005220	DDB_G0278827	ENSPTRG00000016582	PFI0165c			PVX_098615	SPAC694.02			ENSPPYG00000015185	C28H8.3							ENSACAG00000016010	ENSMMUG00000003634			ENSGALG00000013989	ENSMODG00000002645	ENSOANG00000007454	NAEGRDRAFT_80187
ENSG00000150627	WD repeat domain 17 [Source:HGNC Symbol;Acc:16661]		ENSXETG00000004545		CHLREDRAFT_176830		Tb927.5.3260							ENSMUSG00000039375					ENSPTRG00000016611								ENSPPYG00000015215					ENSCSAVG00000007952		ENSDARG00000075098	ENSACAG00000005767	ENSMMUG00000013730			ENSGALG00000010815	ENSMODG00000003734	ENSOANG00000003590	NAEGRDRAFT_48518		LmjF08.0410	TVAG_212770
ENSG00000129128	signal peptidase complex subunit 3 homolog (S. cerevisiae) [Source:HGNC Symbol;Acc:26212]	LOC_Os09g38370	ENSXETG00000027917	OSTLU_93629	CHLREDRAFT_190234	AT5G27430-TAIR-G		THAPSDRAFT_9852		MONBRDRAFT_37484	EHI_121860	CNN01690	FBgn0039172	ENSMUSG00000048355	Phatr18533	TA08609	EFNCRG00000006621	DDB_G0290851	ENSPTRG00000016615	PFI0215c		YLR066W	PVX_098665	SPAC56F8.11	DEHA0E15026g		ENSPPYG00000010598	K12H4.4	CADANIAG00004237	TGME49_100060		ENSCSAVG00000007606			ENSACAG00000005945	ENSMMUG00000022784	GSVIVG00017897001		ENSGALG00000010839	ENSMODG00000003782	ENSOANG00000015686	NAEGRDRAFT_64781			TVAG_455170
ENSG00000115977	AP2 associated kinase 1 [Source:HGNC Symbol;Acc:19679]		ENSXETG00000008205		CHLREDRAFT_167901		Tb09.160.4770	THAPSDRAFT_4105				CNB03330	FBgn0015772	ENSMUSG00000057230	Phatr46154		EFNCRG00000005961	DDB_G0280111	ENSPTRG00000021676			YNL020C		SPBC557.04		TTHERM_00753300	ENSPPYG00000012336	F35G12.3	CADANIAG00004473			ENSCSAVG00000008197	GL50803_12223	ENSDARG00000011855	ENSACAG00000009656	ENSMMUG00000007868		UM03081.1	ENSGALG00000000019	ENSMODG00000011819			AGAP002469		TVAG_144060
ENSG00000145416	membrane-associated ring finger (C3HC4) 1 [Source:HGNC Symbol;Acc:26077]		ENSXETG00000017063										FBgn0035983	ENSMUSG00000036469					ENSPTRG00000016564							TTHERM_00029990	ENSPPYG00000015168	C17E4.3			POPUTRICG115748	ENSCSAVG00000000007		ENSDARG00000037487	ENSACAG00000005144	ENSMMUG00000010258			ENSGALG00000009520	ENSMODG00000002174	ENSOANG00000008229		AGAP007174
ENSG00000115317	HtrA serine peptidase 2 [Source:HGNC Symbol;Acc:14348]	LOC_Os02g50880			CHLREDRAFT_196358	AT2G47940-TAIR-G							FBgn0038233	ENSMUSG00000068329	Phatr49223			DDB_G0281081	ENSPTRG00000012098	MAL8P1.126			PVX_088155				ENSPPYG00000012266					ENSCSAVG00000007567		ENSDARG00000069882	ENSACAG00000008620	ENSMMUG00000002136	GSVIVG00024784001		ENSGALG00000013250	ENSMODG00000004817			AGAP000240
ENSG00000049656	CLPTM1-like [Source:HGNC Symbol;Acc:24308]		ENSXETG00000015645					THAPSDRAFT_26874		MONBRDRAFT_33373			FBgn0030456	ENSMUSG00000021610	Phatr13578	TA16615			ENSPTRG00000016698							TTHERM_00016050	ENSPPYG00000015316	T13H5.8				ENSCSAVG00000011174		ENSDARG00000021048	ENSACAG00000000974	ENSMMUG00000005193			ENSGALG00000013187	ENSMODG00000000991	ENSOANG00000014453		AGAP001492
ENSG00000145592	ribosomal protein L37 [Source:HGNC Symbol;Acc:10347]	LOC_Os02g02130	ENSXETG00000027024	OSTLU_32818	CHLREDRAFT_126163	AT3G16080-TAIR-G	Tb11.02.0500	THAPSDRAFT_34368		MONBRDRAFT_16444	EHI_156690	CNC00700	FBgn0034822	ENSMUSG00000049247	Phatr10196	TA12060	EFNCRG00000001054	DDB_G0285971	ENSPTRG00000016822	MAL7P1.320		YDR500C	PVX_087860	SPCC1223.05c	DEHA0E14553g	TTHERM_01068180	ENSPPYG00000015422	W01D2.1		TGME49_039330		ENSCSAVG00000008411	GL50803_14171	ENSDARG00000034291	ENSACAG00000010291	ENSMMUG00000029337	GSVIVG00035677001	UM04829.1	ENSGALG00000014833	ENSMODG00000009039	ENSOANG00000004863	NAEGRDRAFT_82733	AGAP011501	LmjF35.5100	TVAG_339320
ENSG00000095015	mitogen-activated protein kinase kinase kinase 1 [Source:HGNC Symbol;Acc:6848]	LOC_Os01g50400	ENSXETG00000015513			AT4G26890-TAIR-G				MONBRDRAFT_25095				ENSMUSG00000021754	Phatr2845		EFNCRG00000003164		ENSPTRG00000016891			YJL095W		SPBC1D7.05			ENSPPYG00000015478		CADANIAG00005516			ENSCSAVG00000004980			ENSACAG00000014703	ENSMMUG00000012387	GSVIVG00022827001		ENSGALG00000014718	ENSMODG00000019524	ENSOANG00000013632
ENSG00000069020	microtubule associated serine/threonine kinase family member 4 [Source:HGNC Symbol;Acc:19037]		ENSXETG00000021463									CND05760	FBgn0036511	ENSMUSG00000034751			EFNCRG00000008683	DDB_G0284839	ENSPTRG00000016938			YGR092W		SPAC24B11.11c			ENSPPYG00000015518	C10C6.1	CADANIAG00006315	TGME49_028750		ENSCSAVG00000000539		ENSDARG00000078270	ENSACAG00000016206	ENSMMUG00000005357			ENSGALG00000014784	ENSMODG00000019672	ENSOANG00000005570		AGAP011030		TVAG_347430
ENSG00000112851	erbb2 interacting protein [Source:HGNC Symbol;Acc:15842]	LOC_Os10g31790	ENSXETG00000000448			AT2G30100-TAIR-G		THAPSDRAFT_268931					FBgn0034655	ENSMUSG00000021709			EFNCRG00000005507	DDB_G0293056	ENSPTRG00000016935								ENSPPYG00000015514		CADANIAG00000471					ENSDARG00000044281	ENSACAG00000021079	ENSMMUG00000007683	GSVIVG00024681001		ENSGALG00000014773	ENSMODG00000019664	ENSOANG00000005023
ENSG00000134057	cyclin B1 [Source:HGNC Symbol;Acc:1579]	LOC_Os05g41390	ENSXETG00000000477			AT1G16330-TAIR-G						CNJ00160	FBgn0000405	ENSMUSG00000048574	Phatr46095		EFNCRG00000004375	DDB_G0275493	ENSPTRG00000016942			YDL155W		SPCC4E9.02			ENSPPYG00000015522	ZC168.4	CADANIAG00005087			ENSCSAVG00000008864		ENSDARG00000051923	ENSACAG00000016419	ENSMMUG00000018142	GSVIVG00037397001			ENSMODG00000019699	ENSOANG00000010650		AGAP004962
ENSG00000132305	inner membrane protein; mitochondrial [Source:HGNC Symbol;Acc:6047]		ENSXETG00000017971					THAPSDRAFT_11175		MONBRDRAFT_33745		CNL05310	FBgn0019960	ENSMUSG00000052337					ENSPTRG00000012150						DEHA0B01694g		ENSPPYG00000012215	T14G11.3				ENSCSAVG00000001188		ENSDARG00000057454	ENSACAG00000011776	ENSMMUG00000015824		UM00635.1	ENSGALG00000015783	ENSMODG00000009386			AGAP002364
ENSG00000068796	kinesin heavy chain member 2A [Source:HGNC Symbol;Acc:6318]	LOC_Os02g56540	ENSXETG00000014831	OSTLU_1660	CHLREDRAFT_104388	AT4G14330-TAIR-G	Tb09.160.2260	THAPSDRAFT_23028		MONBRDRAFT_10310			FBgn0034827	ENSMUSG00000021693	Phatr9158				ENSPTRG00000016913	PFL2165w			PVX_101150			TTHERM_00648540	ENSPPYG00000015496	K11D9.1	CADANIAG00004720			ENSCSAVG00000001331		ENSDARG00000043571	ENSACAG00000008507	ENSMMUG00000000399	GSVIVG00017727001		ENSGALG00000014737	ENSMODG00000008094	ENSOANG00000014359		AGAP000159	LmjF13.1610
ENSG00000186468	ribosomal protein S23 [Source:HGNC Symbol;Acc:10410]	LOC_Os03g60400	ENSXETG00000027811	OSTLU_32119	CHLREDRAFT_205854	AT3G09680-TAIR-G	Tb10.70.7030	THAPSDRAFT_28209			EHI_040830	CNG04360	FBgn0033912	ENSMUSG00000073559	Phatr50701	TA18035	EFNCRG00000001647	DDB_G0272250	ENSPTRG00000017052	PFC0290w		YPR132W	PVX_119470	SPAC23C11.02c	DEHA0E08855g	TTHERM_00434040	ENSPPYG00000018772	F28D1.7	CADANIAG00001267	TGME49_029670		ENSCSAVG00000002214	GL50803_14699	ENSDARG00000021838	ENSACAG00000011136	ENSMMUG00000003578	GSVIVG00025626001	UM05190.1	ENSGALG00000015617	ENSMODG00000020256	ENSOANG00000012718	NAEGRDRAFT_55800	AGAP012990	LmjF21.1060	TVAG_071920
ENSG00000228716	dihydrofolate reductase [Source:HGNC Symbol;Acc:2861]		ENSXETG00000022939					THAPSDRAFT_261857		MONBRDRAFT_29079		CNJ01940	FBgn0004087	ENSMUSG00000021707			EFNCRG00000000179		ENSPTRG00000017042			YOR236W			DEHA0C17688g		ENSPPYG00000015600	C36B1.7	CADANIAG00008951					ENSDARG00000004251	ENSACAG00000010508	ENSMMUG00000004229		UM03183.1	ENSGALG00000015579	ENSMODG00000024860	ENSOANG00000001607		AGAP010278
ENSG00000152348	ATG10 autophagy related 10 homolog (S. cerevisiae) [Source:HGNC Symbol;Acc:20315]	LOC_Os04g41990				AT3G07525-TAIR-G							FBgn0040780	ENSMUSG00000021619				DDB_G0268840	ENSPTRG00000017050								ENSPPYG00000015607	D2085.2	CADANIAG00003273						ENSACAG00000011133	ENSMMUG00000003577	GSVIVG00001529001		ENSGALG00000020531	ENSMODG00000024865	ENSOANG00000020641		AGAP000933		TVAG_457890
ENSG00000174695	transmembrane protein 167A [Source:HGNC Symbol;Acc:28330]	LOC_Os05g16255	ENSXETG00000027813	OSTLU_40704	CHLREDRAFT_180169	AT5G20165-TAIR-G	Tb10.70.3125						FBgn0040890	ENSMUSG00000012422	Phatr12535	TA12850	EFNCRG00000002684	DDB_G0289451	ENSPTRG00000017053	PFI1696c		YNL024C-A			DEHA0A10978g		ENSPPYG00000001193		CADANIAG00001260	TGME49_113530		ENSCSAVG00000005523		ENSDARG00000035914	ENSACAG00000011153	ENSMMUG00000002117			ENSGALG00000015619	ENSMODG00000025616	ENSOANG00000014766		AGAP002087	LmjF35.0210
ENSG00000164300	serine incorporator 5 [Source:HGNC Symbol;Acc:18825]	LOC_Os01g08460	ENSXETG00000000484			AT2G33205-TAIR-G						CNG02870		ENSMUSG00000021703	Phatr45464		EFNCRG00000008262	DDB_G0281099	ENSPTRG00000017032			YDR105C		SPAPB1A10.07c			ENSPPYG00000015594		CADANIAG00006780			ENSCSAVG00000004486		ENSDARG00000008153	ENSACAG00000016493	ENSMMUG00000023533	GSVIVG00029029001		ENSGALG00000014798	ENSMODG00000019704	ENSOANG00000007885
ENSG00000145743	F-box and leucine-rich repeat protein 17 [Source:HGNC Symbol;Acc:13615]	LOC_Os01g65920	ENSXETG00000021273			AT1G77000-TAIR-G								ENSMUSG00000023965				DDB_G0275117	ENSPTRG00000017116								ENSPPYG00000015671							ENSDARG00000042072	ENSACAG00000006804	ENSMMUG00000013183	GSVIVG00009981001		ENSGALG00000000276	ENSMODG00000019413	ENSOANG00000011400
ENSG00000115548	lysine (K)-specific demethylase 3A [Source:HGNC Symbol;Acc:20815]	LOC_Os02g01940	ENSXETG00000017975			AT1G62310-TAIR-G							FBgn0037703	ENSMUSG00000053470					ENSPTRG00000012155								ENSPPYG00000012212					ENSCSAVG00000001904				ENSMMUG00000013124	GSVIVG00026208001		ENSGALG00000015803	ENSMODG00000009450	ENSOANG00000010361		AGAP002682
ENSG00000205302	sorting nexin 2 [Source:HGNC Symbol;Acc:11173]	LOC_Os01g61150	ENSXETG00000004677		CHLREDRAFT_191646	AT5G07120-TAIR-G	Tb09.211.4240	THAPSDRAFT_34620	estExt_Genewise1.C_1150042	MONBRDRAFT_18806		CND04350	FBgn0031534	ENSMUSG00000034484	Phatr3137		EFNCRG00000003805	DDB_G0272989	ENSPTRG00000028644			YOR069W		SPCPJ732.01	DEHA0E09361g	TTHERM_00127270	ENSPPYG00000015718	C05D9.1	CADANIAG00005150			ENSCSAVG00000000202		ENSDARG00000053356	ENSACAG00000003451	ENSMMUG00000023598	GSVIVG00033883001		ENSGALG00000005337	ENSMODG00000013436	ENSOANG00000010048		AGAP009255	LmjF35.2420
ENSG00000133835	hydroxysteroid (17-beta) dehydrogenase 4 [Source:HGNC Symbol;Acc:5213]	LOC_Os09g37280	ENSXETG00000003465			AT1G76150-TAIR-G				MONBRDRAFT_23152		CNF02530	FBgn0030731	ENSMUSG00000024507			EFNCRG00000008728	DDB_G0277911	ENSPTRG00000017168			YKR009C			DEHA0A08778g		ENSPPYG00000015710	E04F6.3	CADANIAG00009312	TGME49_034570		ENSCSAVG00000005117		ENSDARG00000031873	ENSACAG00000003796	ENSMMUG00000017685	GSVIVG00008709001	UM00150.1	ENSGALG00000002187	ENSMODG00000013536	ENSOANG00000002946	NAEGRDRAFT_79710	AGAP008667
ENSG00000172071	eukaryotic translation initiation factor 2-alpha kinase 3 [Source:HGNC Symbol;Acc:3255]	LOC_Os07g47950	ENSXETG00000002204					THAPSDRAFT_16613		MONBRDRAFT_2100			FBgn0037327	ENSMUSG00000031668	Phatrdraft152			DDB_G0268642	ENSPTRG00000012173	PFA0380w			PVX_081395			TTHERM_00483530	ENSPPYG00000012200	F46C3.1			POPUTRICG115667	ENSCSAVG00000005920		ENSDARG00000062139	ENSACAG00000007460	ENSMMUG00000009254			ENSGALG00000015958	ENSMODG00000009643	ENSOANG00000010350		AGAP013266		TVAG_138350
ENSG00000113013	heat shock 70kDa protein 9 (mortalin) [Source:HGNC Symbol;Acc:5244]	LOC_Os09g31486	ENSXETG00000001764	OSTLU_31330	CHLREDRAFT_137452	AT5G09590-TAIR-G	Tb927.6.3750	THAPS_269240	estExt_gwp_gw1.C_1830053	MONBRDRAFT_12699	EHI_007150	CNL04260	FBgn0001220	ENSMUSG00000024359	Phatr17633	TA14920	EFNCRG00000004020	DDB_G0293298	ENSPTRG00000017290	PF11_0351		YEL030W	PVX_092310	SPAC664.11	DEHA0C08877g	TTHERM_01014750	ENSPPYG00000001217	C37H5.8	CADANIAG00007009	TGME49_051780	POPUTRICG102571			ENSDARG00000003035	ENSACAG00000015869	ENSMMUG00000004532	GSVIVG00038517001	UM01209.1	ENSGALG00000002363	ENSMODG00000012083	ENSOANG00000002817	NAEGRDRAFT_82977	AGAP010876	LmjF30.2490	TVAG_340390
ENSG00000120725	SIL1 homolog; endoplasmic reticulum chaperone (S. cerevisiae) [Source:HGNC Symbol;Acc:24624]		ENSXETG00000000959					THAPSDRAFT_25599	e_gw1.152.57.1	MONBRDRAFT_34124			FBgn0039296	ENSMUSG00000024357					ENSPTRG00000017293						DEHA0C16841g		ENSPPYG00000015834				POPUTRICG100601	ENSCSAVG00000005907			ENSACAG00000016226	ENSMMUG00000001939			ENSGALG00000002457	ENSMODG00000011979			AGAP003488
ENSG00000113615	SEC24 family; member A (S. cerevisiae) [Source:HGNC Symbol;Acc:10703]	LOC_Os05g37120	ENSXETG00000001775			AT3G44340-TAIR-G	Tb927.3.5420	THAPSDRAFT_269747	estExt_Genewise1.C_5700001	MONBRDRAFT_34025		CNB00260	FBgn0033460	ENSMUSG00000036391	Phatr13396	TA20050	EFNCRG00000006783	DDB_G0277797	ENSPTRG00000017246	PF13_0324		YIL109C	PVX_000985	SPBC4.03c	DEHA0D03542g		ENSPPYG00000015790	ZC518.2	CADANIAG00009998		POPUTRICG116144	ENSCSAVG00000009094		ENSDARG00000068597	ENSACAG00000001623	ENSMMUG00000004418	GSVIVG00014611001	UM03209.1	ENSGALG00000006417	ENSMODG00000014243	ENSOANG00000001838	NAEGRDRAFT_79609	AGAP005263	LmjF29.0220	TVAG_027720
ENSG00000177733	heterogeneous nuclear ribonucleoprotein A0 [Source:HGNC Symbol;Acc:5030]	LOC_Os10g33230	ENSXETG00000003833	OSTLU_24530		AT5G47620-TAIR-G			e_gw1.5.118.1				FBgn0004903	ENSMUSG00000007836			EFNCRG00000003915		ENSPTRG00000017273			YOL123W		SPBC660.15			ENSPPYG00000015814	F42A6.7	CADANIAG00000536			ENSCSAVG00000000472		ENSDARG00000036162	ENSACAG00000009293	ENSMMUG00000011929	GSVIVG00014729001		ENSGALG00000006160	ENSMODG00000002463	ENSOANG00000012169		AGAP002374
ENSG00000135972	mitochondrial ribosomal protein S9 [Source:HGNC Symbol;Acc:14501]	LOC_Os03g55930	ENSXETG00000002583			AT1G74970-TAIR-G				MONBRDRAFT_33765		CNG02250	FBgn0037529	ENSMUSG00000060679	Phatr9894		EFNCRG00000003296	DDB_G0292882	ENSPTRG00000012310	PF11_0382		YBR146W	PVX_085780	SPAC29A4.03c	DEHA0G10736g		ENSPPYG00000012119	F09G8.3	CADANIAG00007338					ENSDARG00000061505	ENSACAG00000011232	ENSMMUG00000019682	GSVIVG00036122001	UM06307.1	ENSGALG00000016794	ENSMODG00000002479	ENSOANG00000012373		AGAP010268
ENSG00000144191	cyclic nucleotide gated channel alpha 3 [Source:HGNC Symbol;Acc:2150]		ENSXETG00000024338					THAPSDRAFT_262004					FBgn0014462	ENSMUSG00000026114					ENSPTRG00000012265								ENSPPYG00000012083	ZC84.2			POPUTRICG124163	ENSCSAVG00000005479		ENSDARG00000070726	ENSACAG00000012148	ENSMMUG00000021187			ENSGALG00000016749	ENSMODG00000001004			AGAP007008		TVAG_424290
ENSG00000229119		LOC_Os12g03880	ENSXETG00000026942			AT3G09200-TAIR-G							FBgn0000100		Phatr30660		EFNCRG00000007339	DDB_G0286501		PF11_0313		YLR340W	PVX_092120	SPCC18.14c			ENSPPYG00000000820	F25H2.10	CADANIAG00010379			ENSCSAVG00000006184		ENSDARG00000051783	ENSACAG00000003756	ENSMMUG00000031446	GSVIVG00016313001		ENSGALG00000023294	ENSMODG00000015201	ENSOANG00000006524		AGAP003592
ENSG00000188573	fibrillarin-like 1 [Source:HGNC Symbol;Acc:35458]	LOC_Os02g57590				AT5G52490-TAIR-G						CNK00110	FBgn0038090	ENSMUSG00000051062	Phatr44383		EFNCRG00000003451	DDB_G0269878	ENSPTRG00000017508	PF14_0068		YCL028W	PVX_086075	SPBC2D10.10c				F13E9.4	CADANIAG00001919						ENSACAG00000010083	ENSMMUG00000032531	GSVIVG00028887001
ENSG00000204764	RAN binding protein 17 [Source:HGNC Symbol;Acc:14428]	LOC_Os03g42050				AT5G06120-TAIR-G							FBgn0053180	ENSMUSG00000040594	Phatr18067			DDB_G0291986	ENSPTRG00000028506	PFI0490c			PVX_098945				ENSPPYG00000016035	C35A5.8				ENSCSAVG00000009812			ENSACAG00000015374	ENSMMUG00000015840	GSVIVG00021243001		ENSGALG00000002184	ENSMODG00000006743	ENSOANG00000007795		AGAP004535
ENSG00000233913		LOC_Os03g21470	ENSXETG00000010878			AT1G26910-TAIR-G						CNB02360	FBgn0024733	ENSMUSG00000008682	Phatr48699		EFNCRG00000008083	DDB_G0288273	ENSPTRG00000029113	PF14_0141		YLR075W	PVX_085735	SPBC18E5.04			ENSPPYG00000020874	F10B5.1	CADANIAG00006933			ENSCSAVG00000011193		ENSDARG00000025581	ENSACAG00000008192	ENSMMUG00000032387	GSVIVG00001137001			ENSMODG00000008731	ENSOANG00000011015		AGAP000953
ENSG00000037241	ribosomal protein L26-like 1 [Source:HGNC Symbol;Acc:17050]	LOC_Os01g04730	ENSXETG00000024782	OSTLU_8655		AT3G49910-TAIR-G	Tb09.211.4850	THAPSDRAFT_26250			EHI_111570	CNB05030	FBgn0036825		Phatr11032		EFNCRG00000002602	DDB_G0283741	ENSPTRG00000017536	PFC0535w		YGR034W	PVX_119740	SPBC29B5.03c	DEHA0C02310g		ENSPPYG00000000167	F28C6.7	CADANIAG00002107			ENSCSAVG00000006147	GL50803_15046	ENSDARG00000039641		ENSMMUG00000003070	GSVIVG00000114001	UM04855.1			ENSOANG00000009354		AGAP002468	LmjF35.1670	TVAG_237220
ENSG00000197451	heterogeneous nuclear ribonucleoprotein A/B [Source:HGNC Symbol;Acc:5034]	LOC_Os08g38410	ENSXETG00000003836			AT2G33410-TAIR-G	Tb927.2.4710						FBgn0086897	ENSMUSG00000020358		TA06175	EFNCRG00000003915		ENSPTRG00000017601			YOL123W		SPBC660.15	DEHA0F18139g	TTHERM_00421000	ENSPPYG00000016107	Y73B6BL.6	CADANIAG00000536			ENSCSAVG00000009774		ENSDARG00000017568	ENSACAG00000016946	ENSMMUG00000003996	GSVIVG00014729001		ENSGALG00000014381	ENSMODG00000004217	ENSOANG00000010668		AGAP000399
ENSG00000165671	nuclear receptor binding SET domain protein 1 [Source:HGNC Symbol;Acc:14234]	LOC_Os01g46700				AT4G27910-TAIR-G				MONBRDRAFT_33094			FBgn0039559	ENSMUSG00000021488	Phatr6093		EFNCRG00000001210	DDB_G0268132	ENSPTRG00000017575	MAL13P1.122			PVX_116765				ENSPPYG00000016084	T12F5.4	CADANIAG00005662			ENSCSAVG00000010773		ENSDARG00000075361	ENSACAG00000005566	ENSMMUG00000007212	GSVIVG00027118001		ENSGALG00000002971	ENSMODG00000004870	ENSOANG00000007012		AGAP004656
ENSG00000115091	ARP3 actin-related protein 3 homolog (yeast) [Source:HGNC Symbol;Acc:170]	LOC_Os03g56970	ENSXETG00000015291	OSTLU_39896	CHLREDRAFT_118745	AT3G60830-TAIR-G	Tb09.160.3850		estExt_fgenesh1_pm.C_850013	MONBRDRAFT_37166	EHI_198930	CND05140	FBgn0011744	ENSMUSG00000026341			EFNCRG00000001859	DDB_G0283755	ENSPTRG00000012388	PF11_0114		YJR065C	PVX_091185	SPAC630.03	DEHA0F24904g	TTHERM_00442100	ENSPPYG00000012798	Y71F9AL.16	CADANIAG00002606		POPUTRICG117400	ENSCSAVG00000010075		ENSDARG00000076772	ENSACAG00000002564	ENSMMUG00000032431	GSVIVG00000587001	UM01034.1	ENSGALG00000012159	ENSMODG00000000612		NAEGRDRAFT_57391	AGAP005110	LmjF15.1360	TVAG_371880
ENSG00000112739	PRP4 pre-mRNA processing factor 4 homolog B (yeast) [Source:HGNC Symbol;Acc:17346]	LOC_Os12g44330	ENSXETG00000011416			AT1G73450-TAIR-G				MONBRDRAFT_7973		CNC05730	FBgn0027587	ENSMUSG00000021413	Phatr47886	TA21325	EFNCRG00000008186	DDB_G0279703	ENSPTRG00000017683	PF11_0156			PVX_091375	SPCC777.14	DEHA0B08701g	TTHERM_00294650	ENSPPYG00000016187	F22D6.5	CADANIAG00005461	TGME49_113180		ENSCSAVG00000010209		ENSDARG00000008784	ENSACAG00000017650	ENSMMUG00000014017	GSVIVG00011916001		ENSGALG00000012813	ENSMODG00000009756	ENSOANG00000008010	NAEGRDRAFT_78449	AGAP004833
ENSG00000137393	ring finger protein 144B [Source:HGNC Symbol;Acc:21578]		ENSXETG00000014170					THAPSDRAFT_22784					FBgn0053144	ENSMUSG00000038068				DDB_G0292120	ENSPTRG00000017759								ENSPPYG00000016266				POPUTRICG135600	ENSCSAVG00000011778		ENSDARG00000024940	ENSACAG00000003203	ENSMMUG00000003899			ENSGALG00000012683	ENSMODG00000011304	ENSOANG00000011844		AGAP005143
ENSG00000074054	cytoplasmic linker associated protein 1 [Source:HGNC Symbol;Acc:17088]	LOC_Os02g40430	ENSXETG00000000840			AT2G20190-TAIR-G	Tb11.01.5770		e_gw1.16.10.1	MONBRDRAFT_32317			FBgn0021760	ENSMUSG00000064302				DDB_G0271286	ENSPTRG00000012416								ENSPPYG00000012776	C07H6.3			POPUTRICG105752	ENSCSAVG00000008380		ENSDARG00000010280	ENSACAG00000004445	ENSMMUG00000007499	GSVIVG00028493001		ENSGALG00000011645	ENSMODG00000000193	ENSOANG00000007588	NAEGRDRAFT_88225	AGAP007623
ENSG00000155438	MKI67 (FHA domain) interacting nucleolar phosphoprotein [Source:HGNC Symbol;Acc:17838]	LOC_Os08g31810	ENSXETG00000025778	OSTLU_7586	CHLREDRAFT_184744	AT5G04600-TAIR-G		THAPSDRAFT_18198		MONBRDRAFT_3397	EHI_068680		FBgn0038989	ENSMUSG00000026377	Phatr45356	TA16935	EFNCRG00000008466	DDB_G0275885	ENSPTRG00000012419			YNL110C		SPCC1827.05c	DEHA0A05764g	TTHERM_00248430	ENSPPYG00000018557	T04A8.6	CADANIAG00006114	TGME49_015400	POPUTRICG120020	ENSCSAVG00000001363	GL50803_6054	ENSDARG00000040666	ENSACAG00000004655	ENSMMUG00000020929	GSVIVG00021851001	UM03939.1	ENSGALG00000011650	ENSMODG00000000152	ENSOANG00000007522		AGAP006090		TVAG_139660
ENSG00000204389	heat shock 70kDa protein 1A [Source:HGNC Symbol;Acc:5232]	LOC_Os12g14070	ENSXETG00000008828			AT5G49910-TAIR-G						CNC02520	FBgn0013277	ENSMUSG00000067283	Phatr54019		EFNCRG00000001162	DDB_G0293674		PF08_0054		YNL209W	PVX_089425	SPBC1709.05			ENSPPYG00000016463	F11F1.1	CADANIAG00008011			ENSCSAVG00000010133		ENSDARG00000056210	ENSACAG00000014684	ENSMMUG00000029821	GSVIVG00026014001				ENSOANG00000005396		AGAP004583
ENSG00000204388	heat shock 70kDa protein 1B [Source:HGNC Symbol;Acc:5233]	LOC_Os12g14070	ENSXETG00000024078			AT4G24280-TAIR-G						CNC02520	FBgn0001217	ENSMUSG00000067284	Phatr54019		EFNCRG00000001162	DDB_G0293678		PF08_0054		YNL209W	PVX_089425	SPBC1709.05			ENSPPYG00000016463	C12C8.1	CADANIAG00008011			ENSCSAVG00000009296		ENSDARG00000056210	ENSACAG00000014684	ENSMMUG00000029821	GSVIVG00026014001				ENSOANG00000005396		AGAP004581
ENSG00000153086	aminocarboxymuconate semialdehyde decarboxylase [Source:HGNC Symbol;Acc:19288]		ENSXETG00000000504							MONBRDRAFT_13314				ENSMUSG00000026348			EFNCRG00000005370	DDB_G0286525	ENSPTRG00000012488								ENSPPYG00000012810	Y71D11A.3	CADANIAG00008793					ENSDARG00000062549	ENSACAG00000002398	ENSMMUG00000010195		UM02026.1	ENSGALG00000012197	ENSMODG00000000715	ENSOANG00000012396	NAEGRDRAFT_81621
ENSG00000115839	RAB3 GTPase activating protein subunit 1 (catalytic) [Source:HGNC Symbol;Acc:17063]	LOC_Os03g18440	ENSXETG00000000480	OSTLU_17704		AT5G55060-TAIR-G			estExt_fgenesh1_pg.C_2250033	MONBRDRAFT_24227			FBgn0051935	ENSMUSG00000036104	Phatr48611			DDB_G0292124	ENSPTRG00000012491								ENSPPYG00000012813	F20D1.6			POPUTRICG110034	ENSCSAVG00000003886			ENSACAG00000002073	ENSMMUG00000014630	GSVIVG00037676001		ENSGALG00000012214	ENSMODG00000000835	ENSOANG00000007985	NAEGRDRAFT_64996
ENSG00000204390	heat shock 70kDa protein 1-like [Source:HGNC Symbol;Acc:5234]	LOC_Os12g14070	ENSXETG00000024078		CHLREDRAFT_181331	AT4G24280-TAIR-G						CNC02520	FBgn0001217	ENSMUSG00000007033	Phatr54019		EFNCRG00000001162	DDB_G0293678	ENSPTRG00000029754	PF08_0054		YNL209W	PVX_089425	SPAC13G7.02c			ENSPPYG00000016462	C12C8.1	CADANIAG00008011			ENSCSAVG00000010133		ENSDARG00000056210	ENSACAG00000014684	ENSMMUG00000029822	GSVIVG00026014001			ENSMODG00000003386			AGAP004581
ENSG00000227057	WD repeat domain 46 [Source:HGNC Symbol;Acc:13923]	LOC_Os01g08770	ENSXETG00000020398	OSTLU_40396	CHLREDRAFT_144515	AT3G10530-TAIR-G	Tb927.8.2600	THAPSDRAFT_38662		MONBRDRAFT_17530	EHI_027730	CNB00540	FBgn0030000	ENSMUSG00000024312	Phatr15481	TA18565	EFNCRG00000001694	DDB_G0280489	ENSPTRG00000018040	PF07_0092		YER082C	PVX_096225	SPAC959.03c	DEHA0B10747g	TTHERM_00190620	ENSPPYG00000017245	F28D1.1	CADANIAG00006725	TGME49_068640		ENSCSAVG00000007304	GL50803_15513	ENSDARG00000010120		ENSMMUG00000003869	GSVIVG00034665001	UM00178.1		ENSMODG00000014202			AGAP004190	LmjF23.0620	TVAG_301400
ENSG00000144290	solute carrier family 4; sodium bicarbonate transporter; member 10 [Source:HGNC Symbol;Acc:13811]	LOC_Os12g37840	ENSXETG00000016198	OSTLU_38528		AT4G32510-TAIR-G						CNA05820	FBgn0259111	ENSMUSG00000026904	Phatr43194		EFNCRG00000007569		ENSPTRG00000012579			YNL275W		SPBC543.05c			ENSPPYG00000012883	R03E9.3	CADANIAG00002513		POPUTRICG116635	ENSCSAVG00000006020		ENSDARG00000015531	ENSACAG00000011281	ENSMMUG00000008384	GSVIVG00015478001		ENSGALG00000011120	ENSMODG00000005388	ENSOANG00000006177		AGAP009736
ENSG00000168394	transporter 1; ATP-binding cassette; sub-family B (MDR/TAP) [Source:HGNC Symbol;Acc:43]	LOC_Os04g40570	ENSXETG00000016577			AT1G70610-TAIR-G								ENSMUSG00000037321	Phatr21548		EFNCRG00000009227	DDB_G0293438	ENSPTRG00000018023	PFE1150w		YKL209C	PVX_080100	SPBC25B2.02c			ENSPPYG00000017224	DH11.3	CADANIAG00002295			ENSCSAVG00000002734		ENSDARG00000079766	ENSACAG00000006407	ENSMMUG00000029790	GSVIVG00016706001			ENSMODG00000014352
ENSG00000096060	FK506 binding protein 5 [Source:HGNC Symbol;Acc:3721]	LOC_Os04g28420	ENSXETG00000023572	OSTLU_14365		AT3G21640-TAIR-G					EHI_178850		FBgn0029174	ENSMUSG00000024222				DDB_G0283815	ENSPTRG00000018088	PFL2275c			PVX_101260				ENSPPYG00000016532	F31D4.3						ENSDARG00000028396	ENSACAG00000017117	ENSMMUG00000011520	GSVIVG00002527001		ENSGALG00000000947	ENSMODG00000013757	ENSOANG00000014270	NAEGRDRAFT_78715	AGAP009347
ENSG00000198755	ribosomal protein L10a [Source:HGNC Symbol;Acc:10299]	LOC_Os02g21660	ENSXETG00000012374	OSTLU_45590	CHLREDRAFT_195585	AT1G08360-TAIR-G	Tb11.01.1470	THAPSDRAFT_23025		MONBRDRAFT_37243	EHI_012480	CNE03920	FBgn0036213	ENSMUSG00000037805	Phatr28359	TA09180	EFNCRG00000000353	DDB_G0276871	ENSPTRG00000018085	PF14_0391		YPL220W	PVX_118430	SPBC30D10.18c	DEHA0C04642g	TTHERM_00577240	ENSPPYG00000016529	Y71F9AL.13	CADANIAG00001506	TGME49_015470		ENSCSAVG00000005309	GL50803_1345	ENSDARG00000042905	ENSACAG00000009418	ENSMMUG00000015907	GSVIVG00036128001	UM05031.1	ENSGALG00000002644	ENSMODG00000000002	ENSOANG00000014574	NAEGRDRAFT_60048	AGAP011298	LmjF18.0620	TVAG_249740
ENSG00000124721	dynein; axonemal; heavy chain 8 [Source:HGNC Symbol;Acc:2952]		ENSXETG00000014753		CHLREDRAFT_155136								FBgn0001314	ENSMUSG00000033826					ENSPTRG00000018129	PFI0260c			PVX_098710				ENSPPYG00000016570					ENSCSAVG00000005324			ENSACAG00000001594	ENSMMUG00000023381			ENSGALG00000010116	ENSMODG00000013218	ENSOANG00000013163		AGAP007675
ENSG00000112081	serine/arginine-rich splicing factor 3 [Source:HGNC Symbol;Acc:10785]	LOC_Os02g39720	ENSXETG00000028058			AT4G31580-TAIR-G	Tb09.160.5020			MONBRDRAFT_29626			FBgn0011305	ENSMUSG00000071172		TA03440			ENSPTRG00000018106								ENSPPYG00000016548	C33H5.12		TGME49_011420		ENSCSAVG00000010868		ENSDARG00000025397	ENSACAG00000016637	ENSMMUG00000014306	GSVIVG00033172001		ENSGALG00000000533	ENSMODG00000013539	ENSOANG00000015660		AGAP009142
ENSG00000124571	exportin 5 [Source:HGNC Symbol;Acc:17675]		ENSXETG00000010884	OSTLU_31015						MONBRDRAFT_31509			FBgn0031051	ENSMUSG00000067150	Phatr45776		EFNCRG00000003265	DDB_G0284379	ENSPTRG00000018204			YDR335W		SPAC328.01c	DEHA0G18821g		ENSPPYG00000016646		CADANIAG00010067			ENSCSAVG00000008842		ENSDARG00000078338	ENSACAG00000009808	ENSMMUG00000015193			ENSGALG00000010341	ENSMODG00000018963	ENSOANG00000012106	NAEGRDRAFT_77664	AGAP011888
ENSG00000096384	heat shock protein 90kDa alpha (cytosolic); class B member 1 [Source:HGNC Symbol;Acc:5258]	LOC_Os04g01740	ENSXETG00000010896			AT5G56010-TAIR-G	Tb10.26.1080	THAPSDRAFT_6285		MONBRDRAFT_20370		CNM01520	FBgn0001233	ENSMUSG00000023944	Phatr55230			DDB_G0267400	ENSPTRG00000018217	PF07_0029			PVX_087950		DEHA0D11352g		ENSPPYG00000016655	C47E8.5		TGME49_088380		ENSCSAVG00000002810	GL50803_15247	ENSDARG00000029150	ENSACAG00000014791		GSVIVG00016041001		ENSGALG00000010175	ENSMODG00000018933	ENSOANG00000021133		AGAP006961	LmjF33.0323
ENSG00000044090	cullin 7 [Source:HGNC Symbol;Acc:21024]	LOC_Os09g33876	ENSXETG00000024753			AT5G63730-TAIR-G							FBgn0025186	ENSMUSG00000064145			EFNCRG00000006702	DDB_G0286961	ENSPTRG00000014902	PFC0175w		YKR017C	PVX_119315	SPAC328.02			ENSPPYG00000013890	Y73F8A.34	CADANIAG00005038			ENSCSAVG00000006033		ENSDARG00000036870	ENSACAG00000012184	ENSMMUG00000010571	GSVIVG00031904001		ENSGALG00000006956	ENSMODG00000013374	ENSOANG00000013820		AGAP010891
ENSG00000112578	bystin-like [Source:HGNC Symbol;Acc:1157]	LOC_Os09g18320	ENSXETG00000011846	OSTLU_17476	CHLREDRAFT_107181	AT1G31660-TAIR-G	Tb927.6.1900	THAPSDRAFT_30833		MONBRDRAFT_17006	EHI_004960	CND03780	FBgn0010292	ENSMUSG00000023988	Phatr13820	TA07400	EFNCRG00000008418	DDB_G0288565	ENSPTRG00000018163	PF11_0105		YBR247C	PVX_091140	SPBC13G1.09	DEHA0A04576g		ENSPPYG00000001383	F57B9.5	CADANIAG00001185	TGME49_038240		ENSCSAVG00000008659	GL50803_16882	ENSDARG00000001057	ENSACAG00000003079	ENSMMUG00000004416	GSVIVG00038352001	UM03279.1	ENSGALG00000003467	ENSMODG00000012808	ENSOANG00000015434	NAEGRDRAFT_2075	AGAP002923	LmjF30.0480	TVAG_371700
ENSG00000243955	glutathione S-transferase alpha 1 [Source:HGNC Symbol;Acc:4626]				CHLREDRAFT_152438			THAPSDRAFT_269866						ENSMUSG00000074181				DDB_G0274081	ENSPTRG00000032454	PF14_0187			PVX_085515				ENSPPYG00000016711					ENSCSAVG00000002407		ENSDARG00000039832	ENSACAG00000001664				ENSGALG00000016325	ENSMODG00000018813	ENSOANG00000013119
ENSG00000137251	tubulointerstitial nephritis antigen [Source:HGNC Symbol;Acc:14599]												FBgn0034709	ENSMUSG00000032357				DDB_G0292462	ENSPTRG00000018295								ENSPPYG00000016728	F26E4.3							ENSACAG00000016719	ENSMMUG00000012784			ENSGALG00000016300	ENSMODG00000018790	ENSOANG00000003592		AGAP007684		TVAG_159150
ENSG00000146143	primase; DNA; polypeptide 2 (58kDa) [Source:HGNC Symbol;Acc:9370]	LOC_Os07g22400	ENSXETG00000004450	OSTLU_43992		AT1G67320-TAIR-G	Tb10.70.4390	THAPSDRAFT_37328		MONBRDRAFT_32834	EHI_147530	CNJ01730	FBgn0259676	ENSMUSG00000026134	Phatr46806	TA04485	EFNCRG00000005894	DDB_G0270442	ENSPTRG00000018309	PFI0530c		YKL045W	PVX_098985	SPBC17D11.06	DEHA0B03652g	TTHERM_00243710	ENSPPYG00000016740	W02D9.1	CADANIAG00002464	TGME49_097840		ENSCSAVG00000006861		ENSDARG00000052721	ENSACAG00000006682	ENSMMUG00000001150	GSVIVG00029087001	UM03852.1	ENSGALG00000016278	ENSMODG00000018715	ENSOANG00000012575	NAEGRDRAFT_70379	AGAP006387	LmjF03.0090	TVAG_091480
ENSG00000156508	eukaryotic translation elongation factor 1 alpha 1 [Source:HGNC Symbol;Acc:3189]	LOC_Os03g08050	ENSXETG00000001182			AT5G60390-TAIR-G	Tb10.70.5670	THAPSDRAFT_bd1861			EHI_011210	CNM01300	FBgn0000557	ENSMUSG00000037742	Phatr18475		EFNCRG00000001232	DDB_G0269134	ENSPTRG00000030516	PF13_0305		YPR080W	PVX_114832	SPBC839.15c		TTHERM_00655820	ENSPPYG00000016777	F31E3.5	CADANIAG00004444	TGME49_094800		ENSCSAVG00000001085	GL50803_112304	ENSDARG00000039502	ENSACAG00000004556	ENSMMUG00000002262	GSVIVG00014488001		ENSGALG00000015917	ENSMODG00000024711	ENSOANG00000013836	NAEGRDRAFT_82621	AGAP003541		TVAG_067400
ENSG00000118407	filamin A interacting protein 1 [Source:HGNC Symbol;Acc:21015]		ENSXETG00000003608											ENSMUSG00000034898					ENSPTRG00000018356								ENSPPYG00000016783					ENSCSAVG00000002326		ENSDARG00000078419	ENSACAG00000005030	ENSMMUG00000019275			ENSGALG00000015903	ENSMODG00000018497	ENSOANG00000001298				TVAG_011260
ENSG00000196586	myosin VI [Source:HGNC Symbol;Acc:7605]		ENSXETG00000003610			AT1G42680-TAIR-G				MONBRDRAFT_19467			FBgn0011225	ENSMUSG00000033577					ENSPTRG00000023525	PF11_0416			PVX_092620				ENSPPYG00000016785	Y66H1A.6				ENSCSAVG00000004941		ENSDARG00000042141	ENSACAG00000004838	ENSMMUG00000005032			ENSGALG00000015898	ENSMODG00000018489	ENSOANG00000013363		AGAP009933
ENSG00000065833	malic enzyme 1; NADP(+)-dependent; cytosolic [Source:HGNC Symbol;Acc:6983]	LOC_Os07g31380	ENSXETG00000022647	OSTLU_32508	CHLREDRAFT_126820	AT4G00570-TAIR-G		THAPSDRAFT_34030	e_gw1.1.483.1			CNN01010	FBgn0034127	ENSMUSG00000032418	Phatr54082		EFNCRG00000002490	DDB_G0272524	ENSPTRG00000018381			YKL029C		SPAC750.08c	DEHA0F13079g		ENSPPYG00000016806	Y48B6A.12	CADANIAG00007743		POPUTRICG114095		GL50803_14285	ENSDARG00000053215	ENSACAG00000017280	ENSMMUG00000014975	GSVIVG00015311001	UM02307.1	ENSGALG00000015849	ENSMODG00000013226	ENSOANG00000001274	NAEGRDRAFT_59395	AGAP004159
ENSG00000135316	synaptotagmin binding; cytoplasmic RNA interacting protein [Source:HGNC Symbol;Acc:16918]	LOC_Os12g38800	ENSXETG00000018075			AT4G00830-TAIR-G			estExt_Genewise1.C_1480019				FBgn0038826	ENSMUSG00000032423				DDB_G0279539	ENSPTRG00000018393								ENSPPYG00000016819	F58D5.1			POPUTRICG124233	ENSCSAVG00000008860		ENSDARG00000026723	ENSACAG00000015234	ENSMMUG00000012575	GSVIVG00027425001		ENSGALG00000015830	ENSMODG00000000609	ENSOANG00000010099		AGAP001419
ENSG00000112335	sorting nexin 3 [Source:HGNC Symbol;Acc:11174]		ENSXETG00000024393					THAPSDRAFT_19553		MONBRDRAFT_39315	EHI_004400	CNF02650	FBgn0038065	ENSMUSG00000019804			EFNCRG00000001163		ENSPTRG00000018473			YOR357C		SPBC887.06c			ENSPPYG00000016894	W06D4.5	CADANIAG00005623			ENSCSAVG00000011254		ENSDARG00000008678	ENSACAG00000006006	ENSMMUG00000020366			ENSGALG00000015304	ENSMODG00000017999	ENSOANG00000000772		AGAP003437
ENSG00000112367	FIG4 homolog; SAC1 lipid phosphatase domain containing (S. cerevisiae) [Source:HGNC Symbol;Acc:16873]	LOC_Os03g08430	ENSXETG00000026777			AT3G43220-TAIR-G		THAPSDRAFT_264679	estExt_gwp_gw1.C_1240063	MONBRDRAFT_15000		CNE01740	FBgn0031611	ENSMUSG00000038417	Phatr9639	TA06315	EFNCRG00000004146	DDB_G0281427	ENSPTRG00000018492	MAL8P1.151		YNL325C	PVX_114695	SPAC1093.03	DEHA0E20955g		ENSPPYG00000016916	C34B7.2	CADANIAG00000121		POPUTRICG134455	ENSCSAVG00000006126		ENSDARG00000037566	ENSACAG00000006338	ENSMMUG00000020538	GSVIVG00036236001	UM05858.1	ENSGALG00000015070	ENSMODG00000017951	ENSOANG00000000932		AGAP004477
ENSG00000130347	reticulon 4 interacting protein 1 [Source:HGNC Symbol;Acc:18647]	LOC_Os04g30420	ENSXETG00000019269	OSTLU_31588		AT3G15090-TAIR-G		THAPSDRAFT_2553	estExt_fgenesh1_pg.C_2550030	MONBRDRAFT_9704		CNC05420	FBgn0031500	ENSMUSG00000019864	Phatr49717		EFNCRG00000009344	DDB_G0276037	ENSPTRG00000018461					SPBC16A3.02c	DEHA0D09350g	TTHERM_00189479	ENSPPYG00000016882	F56H1.6	CADANIAG00002801		POPUTRICG102758	ENSCSAVG00000006826		ENSDARG00000031366	ENSACAG00000005683	ENSMMUG00000008121	GSVIVG00005919001		ENSGALG00000015343	ENSMODG00000018024	ENSOANG00000003898	NAEGRDRAFT_48104	AGAP011189
ENSG00000111885	mannosidase; alpha; class 1A; member 1 [Source:HGNC Symbol;Acc:6821]		ENSXETG00000025070						fgenesh1_pg.scaffold_16000021				FBgn0051202	ENSMUSG00000003746			EFNCRG00000008916	DDB_G0284391	ENSPTRG00000018558			YLR057W					ENSPPYG00000016972	C52E4.5	CADANIAG00005180			ENSCSAVG00000000105		ENSDARG00000005652	ENSACAG00000017718	ENSMMUG00000013304			ENSGALG00000014878	ENSMODG00000017780	ENSOANG00000008806	NAEGRDRAFT_78305	AGAP000558
ENSG00000123600	methyltransferase like 8 [Source:HGNC Symbol;Acc:25856]	LOC_Os07g23169				AT1G54650-TAIR-G			e_gw1.217.24.1		EHI_069570	CNJ02050	FBgn0035247	ENSMUSG00000041975	Phatr33853		EFNCRG00000005905	DDB_G0274197	ENSPTRG00000012630			YOR239W		SPBC21C3.07c			ENSPPYG00000012927	Y53F4B.42	CADANIAG00008873					ENSDARG00000017359	ENSACAG00000016596	ENSMMUG00000031389	GSVIVG00036211001		ENSGALG00000009564	ENSMODG00000008665	ENSOANG00000008572	NAEGRDRAFT_66921	AGAP005973
ENSG00000138382	methyltransferase like 5 [Source:HGNC Symbol;Acc:25006]	LOC_Os06g06730	ENSXETG00000013562	OSTLU_89455	CHLREDRAFT_118003	AT4G28830-TAIR-G		THAPSDRAFT_36249		MONBRDRAFT_14119			FBgn0036856	ENSMUSG00000051730					ENSPTRG00000012621							TTHERM_00727660	ENSPPYG00000000587	C38D4.9				ENSCSAVG00000011623		ENSDARG00000068893	ENSACAG00000016988	ENSMMUG00000023054	GSVIVG00015348001		ENSGALG00000009676	ENSMODG00000008236	ENSOANG00000008546	NAEGRDRAFT_73728	AGAP000172		TVAG_254280
ENSG00000198586	tousled-like kinase 1 [Source:HGNC Symbol;Acc:11841]	LOC_Os03g53880	ENSXETG00000013567		CHLREDRAFT_120417	AT5G20930-TAIR-G		THAPSDRAFT_37523	estExt_Genewise1.C_2600027			CNB05230	FBgn0086899	ENSMUSG00000041997	Phatr10499				ENSPTRG00000022865	PF11_0488			PVX_092985		DEHA0B06270g		ENSPPYG00000012926	C07A9.3						ENSDARG00000010779	ENSACAG00000016530	ENSMMUG00000011189	GSVIVG00037513001		ENSGALG00000009569	ENSMODG00000008652	ENSOANG00000008569		AGAP000043	LmjF31.2860
ENSG00000112306	ribosomal protein S12 [Source:HGNC Symbol;Acc:10385]	LOC_Os07g12650	ENSXETG00000012047	OSTLU_12596	CHLREDRAFT_159272	AT2G32060-TAIR-G	Tb11.02.1830	THAPSDRAFT_37628	estExt_fgenesh1_pm.C_4040004	MONBRDRAFT_14362	EHI_111760	CNC03760	FBgn0260441	ENSMUSG00000058518	Phatr8686	TA17900	EFNCRG00000006252	DDB_G0284237	ENSPTRG00000018618	PFC0295c		YOR369C	PVX_119475	SPBC1685.02c	DEHA0F03003g	TTHERM_00161060	ENSPPYG00000017020	F54E7.2	CADANIAG00004608	TGME49_005340	POPUTRICG111907	ENSCSAVG00000003326	GL50803_33862	ENSDARG00000036875	ENSACAG00000010479	ENSMMUG00000010204	GSVIVG00034219001	UM01318.1	ENSGALG00000013990	ENSMODG00000017520	ENSOANG00000001886		AGAP011077	LmjF13.0570	TVAG_120740
ENSG00000118515	serum/glucocorticoid regulated kinase 1 [Source:HGNC Symbol;Acc:10810]		ENSXETG00000000124									CNJ01100		ENSMUSG00000019970			EFNCRG00000002915	DDB_G0288795	ENSPTRG00000018626			YHR205W		SPCC24B10.07		TTHERM_00637810	ENSPPYG00000017025	W10G6.2	CADANIAG00004420			ENSCSAVG00000000391		ENSDARG00000016623	ENSACAG00000010226	ENSMMUG00000008140		UM00484.1	ENSGALG00000013971	ENSMODG00000017509	ENSOANG00000013095				TVAG_430560
ENSG00000112357	peroxisomal biogenesis factor 7 [Source:HGNC Symbol;Acc:8860]	LOC_Os02g14790	ENSXETG00000027656	OSTLU_88512	CHLREDRAFT_132770	AT1G29260-TAIR-G	Tb927.3.3610		estExt_Genewise1.C_3920010			CNA04980	FBgn0035922	ENSMUSG00000020003			EFNCRG00000008065	DDB_G0279801	ENSPTRG00000022231			YDR142C		SPAC17D4.01	DEHA0D13057g	TTHERM_00530540	ENSPPYG00000017035		CADANIAG00001777	TGME49_001850	POPUTRICG108074	ENSCSAVG00000004873		ENSDARG00000042553	ENSACAG00000016918	ENSMMUG00000016382		UM03596.1	ENSGALG00000013874	ENSMODG00000017434	ENSOANG00000011627	NAEGRDRAFT_67678	AGAP006264	LmjF29.0740
ENSG00000146416	androgen-induced 1 [Source:HGNC Symbol;Acc:21607]		ENSXETG00000009792									CNB01330	FBgn0036158	ENSMUSG00000019806				DDB_G0285519	ENSPTRG00000018666								ENSPPYG00000017058	C37E2.3						ENSDARG00000007171	ENSACAG00000008183	ENSMMUG00000006430			ENSGALG00000013780	ENSMODG00000017267	ENSOANG00000007665	NAEGRDRAFT_75041	AGAP008626
ENSG00000138430	Obg-like ATPase 1 [Source:HGNC Symbol;Acc:28833]	LOC_Os03g56840	ENSXETG00000008500	OSTLU_28010	CHLREDRAFT_126528	AT1G30580-TAIR-G	Tb927.2.5060	THAPSDRAFT_39710	estExt_Genewise1.C_2070035	MONBRDRAFT_38170	EHI_148270	CNC04930	FBgn0030151	ENSMUSG00000027108	Phatr38559	TA18555	EFNCRG00000006637	DDB_G0268758	ENSPTRG00000012650	MAL7P1.122		YGR210C	PVX_096235	SPAC27E2.03c	DEHA0A03685g	TTHERM_00300410	ENSPPYG00000012943	W08E3.3	CADANIAG00001978	TGME49_014350	POPUTRICG133171	ENSCSAVG00000006512	GL50803_114246	ENSDARG00000044565	ENSACAG00000017018	ENSMMUG00000007092	GSVIVG00021666001	UM06117.1	ENSGALG00000009325	ENSMODG00000009296	ENSOANG00000008601	NAEGRDRAFT_82900	AGAP000672	LmjF27.2330	TVAG_016670
ENSG00000131016	A kinase (PRKA) anchor protein 12 [Source:HGNC Symbol;Acc:370]	LOC_Os02g03840	ENSXETG00000026355			AT5G40450-TAIR-G							FBgn0052377	ENSMUSG00000038587			EFNCRG00000004079	DDB_G0274195	ENSPTRG00000018711	PF11_0507		YFR016C	PVX_002550				ENSPPYG00000017106	F32E10.3	CADANIAG00007189						ENSACAG00000006324	ENSMMUG00000023265	GSVIVG00031340001		ENSGALG00000023073	ENSMODG00000016759	ENSOANG00000003324		AGAP007563
ENSG00000170144	heterogeneous nuclear ribonucleoprotein A3 [Source:HGNC Symbol;Acc:24941]	LOC_Os07g39560	ENSXETG00000001806		CHLREDRAFT_181880	AT5G47620-TAIR-G	Tb927.3.3960							ENSMUSG00000059005			EFNCRG00000003915		ENSPTRG00000018253			YOL123W		SPBC660.15			ENSPPYG00000001212	F42A6.7	CADANIAG00000536	TGME49_064610	POPUTRICG105215	ENSCSAVG00000000472		ENSDARG00000059351	ENSACAG00000012234	ENSMMUG00000001858	GSVIVG00032402001		ENSGALG00000009250	ENSMODG00000019803	ENSOANG00000013708
ENSG00000075624	actin; beta [Source:HGNC Symbol;Acc:132]	LOC_Os10g36650	ENSXETG00000025116			AT2G42090-TAIR-G				MONBRDRAFT_37852	EHI_107290	CNA04650	FBgn0011743	ENSMUSG00000029580	Phatr29812		EFNCRG00000003893	DDB_G0268744	ENSPTRG00000009762	PF14_0124		YFL039C	PVX_085830	SPBC32H8.12c	DEHA0D06193g		ENSPPYG00000017336	M03F4.2	CADANIAG00007315	TGME49_009030		ENSCSAVG00000007171	GL50803_40817		ENSACAG00000015692	ENSMMUG00000011153	GSVIVG00026580001	UM06217.1	ENSGALG00000001078	ENSMODG00000025240	ENSOANG00000007581	NAEGRDRAFT_55094	AGAP001676		TVAG_238100
ENSG00000122566	heterogeneous nuclear ribonucleoprotein A2/B1 [Source:HGNC Symbol;Acc:5033]	LOC_Os08g38410	ENSXETG00000012170			AT4G14300-TAIR-G	Tb927.3.3960							ENSMUSG00000004980			EFNCRG00000003915		ENSPTRG00000019002			YOL123W		SPBC660.15			ENSPPYG00000017715	F42A6.7	CADANIAG00000536			ENSCSAVG00000000472			ENSACAG00000012992	ENSMMUG00000003619	GSVIVG00016872001	UM02420.1	ENSGALG00000011036	ENSMODG00000000603	ENSOANG00000009159
ENSG00000115524	splicing factor 3b; subunit 1; 155kDa [Source:HGNC Symbol;Acc:10768]	LOC_Os02g27790	ENSXETG00000013339	OSTLU_14418	CHLREDRAFT_178803	AT5G64270-TAIR-G	Tb11.01.3690	THAPSDRAFT_27556	estExt_gwp_gw1.C_110154	MONBRDRAFT_37521	EHI_049170	CNI01130	FBgn0031266	ENSMUSG00000025982	Phatr16704	TA03380	EFNCRG00000002414	DDB_G0275957	ENSPTRG00000012771	PFC0375c		YMR288W	PVX_119560	SPAC27F1.09c	DEHA0G22748g	TTHERM_00529660	ENSPPYG00000013044	T08A11.2	CADANIAG00009127	TGME49_005010	POPUTRICG128707	ENSCSAVG00000002559		ENSDARG00000056138	ENSACAG00000009612	ENSMMUG00000022430	GSVIVG00025852001	UM05241.1	ENSGALG00000008038	ENSMODG00000012275	ENSOANG00000014272	NAEGRDRAFT_31740	AGAP000178	LmjF28.2570	TVAG_332520
ENSG00000144381	heat shock 60kDa protein 1 (chaperonin) [Source:HGNC Symbol;Acc:5261]	13113.t00087	ENSXETG00000007509	OSTLU_25997	CHLREDRAFT_115081	AT1G26230-TAIR-G	Tb10.70.0280	THAPS_38191	fgenesh1_pm.scaffold_44000034	MONBRDRAFT_37718	EHI_178570	CNB03790	FBgn0031728	ENSMUSG00000025980	Phatr41721	TA07065	EFNCRG00000001884	DDB_G0288181	ENSPTRG00000021727	PF10_0153		YLR259C	PVX_100550	SPAC12G12.04	DEHA0E06589g	TTHERM_00196370	ENSPPYG00000013046	Y22D7AL.5	CADANIAG00006926	TGME49_047550	POPUTRICG105749	ENSCSAVG00000000669	GL50803_103891	ENSDARG00000056160	ENSACAG00000009505	ENSMMUG00000011869	GSVIVG00012098001	UM05831.1	ENSGALG00000008094	ENSMODG00000012289	ENSOANG00000010414	NAEGRDRAFT_35568	AGAP004002	LmjF36.2030	TVAG_088050
ENSG00000136261	basic leucine zipper and W2 domains 2 [Source:HGNC Symbol;Acc:18808]	LOC_Os11g21990	ENSXETG00000015611			AT5G36230-TAIR-G			estExt_Genewise1.C_5450012	MONBRDRAFT_16574		CND03900	FBgn0250753	ENSMUSG00000020547					ENSPTRG00000018951								ENSPPYG00000017763				POPUTRICG144934			ENSDARG00000035918	ENSACAG00000012646	ENSMMUG00000017045	GSVIVG00019078001		ENSGALG00000010809	ENSMODG00000001582	ENSOANG00000020501		AGAP002413
ENSG00000152428		LOC_Os03g11120	ENSXETG00000018187	OSTLU_31516	CHLREDRAFT_114761	AT3G55400-TAIR-G	Tb10.70.6470	THAPSDRAFT_24901	estExt_gwp_gw1.C_660088	MONBRDRAFT_25711		CNA00060	FBgn0027083	ENSMUSG00000046994	Phatr26837	TA09735	EFNCRG00000003446	DDB_G0285759	ENSPTRG00000029089	PF10_0053		YGR171C	PVX_094445	SPAC27E2.06c	DEHA0G21395g	TTHERM_00691810	ENSPPYG00000013049	Y105E8A.20	CADANIAG00004838		POPUTRICG119559	ENSCSAVG00000011619	GL50803_22204	ENSDARG00000009218	ENSACAG00000008856	ENSMMUG00000023810	GSVIVG00016575001	UM02044.1	ENSGALG00000004019	ENSMODG00000024604	ENSOANG00000008925	NAEGRDRAFT_36212	AGAP002383	LmjF21.0810	TVAG_266630
ENSG00000106355	LSM5 homolog; U6 small nuclear RNA associated (S. cerevisiae) [Source:HGNC Symbol;Acc:17162]	LOC_Os05g32310	ENSXETG00000026465	OSTLU_32713	CHLREDRAFT_58042	AT5G48870-TAIR-G		THAPSDRAFT_31564	estExt_Genewise1.C_280109	MONBRDRAFT_14817	EHI_076840		FBgn0035675		Phatr10583	TA05750	EFNCRG00000003445	DDB_G0268716	ENSPTRG00000019057	PF14_0411		YER146W	PVX_118325	SPBC20F10.09	DEHA0F26554g		ENSPPYG00000017759	F28F8.3	CADANIAG00003386	TGME49_047610	POPUTRICG110074	ENSCSAVG00000001439		ENSDARG00000071573	ENSACAG00000009530	ENSMMUG00000030131	GSVIVG00029076001	UM00190.1	ENSGALG00000012209	ENSMODG00000013274	ENSOANG00000014540	NAEGRDRAFT_62354	AGAP006604
ENSG00000065883	cyclin-dependent kinase 13 [Source:HGNC Symbol;Acc:1733]	LOC_Os12g38860	ENSXETG00000013107		CHLREDRAFT_144070	AT3G01085-TAIR-G				MONBRDRAFT_13866		CNH01970	FBgn0037093	ENSMUSG00000041297	Phatr52709		EFNCRG00000005143	DDB_G0278487	ENSPTRG00000019112			YKL139W		SPAC1D4.06c			ENSPPYG00000017618	F52B5.2	CADANIAG00001971		POPUTRICG118110	ENSCSAVG00000009347		ENSDARG00000076791	ENSACAG00000017597	ENSMMUG00000018064	GSVIVG00022268001	UM04925.1	ENSGALG00000012316	ENSMODG00000012657	ENSOANG00000012799	NAEGRDRAFT_53182	AGAP004780
ENSG00000182111	zinc finger protein 716 [Source:HGNC Symbol;Acc:32458]											CNH00600		ENSMUSG00000078994					ENSPTRG00000033863			YGL254W									POPUTRICG141110				ENSACAG00000008800					ENSMODG00000012655
ENSG00000197123	zinc finger protein 679 [Source:HGNC Symbol;Acc:28650]											CNH00600		ENSMUSG00000051037					ENSPTRG00000023362			YGL254W				TTHERM_00295560									ENSACAG00000008800					ENSMODG00000012655
ENSG00000152926	zinc finger protein 117 [Source:HGNC Symbol;Acc:12897]											CNH00600		ENSMUSG00000078994		TA17985			ENSPTRG00000028575			YGL254W					ENSPPYG00000017531				POPUTRICG119108				ENSACAG00000008800	ENSMMUG00000021333				ENSMODG00000012655					TVAG_458980
ENSG00000154710	RAB guanine nucleotide exchange factor (GEF) 1 [Source:HGNC Symbol;Acc:17676]		ENSXETG00000013388		CHLREDRAFT_173295						EHI_151980		FBgn0035202	ENSMUSG00000025340	Phatr43641	TA14470			ENSPTRG00000019251								ENSPPYG00000017520	Y39A1A.5				ENSCSAVG00000006561		ENSDARG00000015968		ENSMMUG00000002502			ENSGALG00000021611	ENSMODG00000006430	ENSOANG00000010117	NAEGRDRAFT_51184	AGAP005551
ENSG00000071462	Williams Beuren syndrome chromosome region 22 [Source:HGNC Symbol;Acc:16405]	LOC_Os02g56020	ENSXETG00000010343	OSTLU_38925	CHLREDRAFT_118405	AT5G57280-TAIR-G	Tb927.4.1900	THAPSDRAFT_17145		MONBRDRAFT_18922	EHI_029570	CNA02480	FBgn0037543	ENSMUSG00000005378	Phatr42302	TA02665	EFNCRG00000000643		ENSPTRG00000019276	PFE1115c		YCR047C	PVX_080135	SPAC26A3.06	DEHA0F25707g	TTHERM_00305590	ENSPPYG00000017498	C27F2.4	CADANIAG00003261	TGME49_060610		ENSCSAVG00000007379	GL50803_21512	ENSDARG00000078531	ENSACAG00000011409	ENSMMUG00000011367	GSVIVG00010906001	UM01551.1	ENSGALG00000014542	ENSMODG00000013800	ENSOANG00000020650	NAEGRDRAFT_58357	AGAP003728	LmjF34.2750	TVAG_021330
ENSG00000106665	CAP-GLY domain containing linker protein 2 [Source:HGNC Symbol;Acc:2586]											CNN00810		ENSMUSG00000063146	Phatr5738				ENSPTRG00000019290						DEHA0C01287g		ENSPPYG00000017486					ENSCSAVG00000004844		ENSDARG00000059596	ENSACAG00000010130				ENSGALG00000001291	ENSMODG00000013885	ENSOANG00000004486		AGAP009210
ENSG00000138363	5-aminoimidazole-4-carboxamide ribonucleotide formyltransferase/IMP cyclohydrolase [Source:HGNC Symbol;Acc:794]	LOC_Os08g10570	ENSXETG00000025087	OSTLU_14033	CHLREDRAFT_116979	AT2G35040-TAIR-G		THAPSDRAFT_28330	e_gw1.160.68.1	MONBRDRAFT_18908		CNA06790	FBgn0039241	ENSMUSG00000026192	Phatr23429		EFNCRG00000002235	DDB_G0277087	ENSPTRG00000012891			YLR028C		SPCPB16A4.03c	DEHA0F16236g		ENSPPYG00000013146	C55F2.1	CADANIAG00005988		POPUTRICG118678	ENSCSAVG00000007698		ENSDARG00000016706	ENSACAG00000015527	ENSMMUG00000012318	GSVIVG00012120001	UM01023.1	ENSGALG00000003570	ENSMODG00000015612	ENSOANG00000005769		AGAP001423
ENSG00000058091	cyclin-dependent kinase 14 [Source:HGNC Symbol;Acc:8883]	LOC_Os03g01850	ENSXETG00000003466			AT3G48750-TAIR-G						CNH00290	FBgn0005640	ENSMUSG00000028926	Phatr20262		EFNCRG00000007892	DDB_G0272813	ENSPTRG00000019387	MAL13P1.279		YPL031C	PVX_114825	SPCC16C4.11			ENSPPYG00000017828	K03E5.3	CADANIAG00008521			ENSCSAVG00000002416		ENSDARG00000074665	ENSACAG00000015785	ENSMMUG00000007470	GSVIVG00026700001		ENSGALG00000009062	ENSMODG00000010497	ENSOANG00000013237		AGAP005729
ENSG00000127838	paroxysmal nonkinesigenic dyskinesia [Source:HGNC Symbol;Acc:9153]	LOC_Os09g34100	ENSXETG00000014931	OSTLU_6929		AT2G43430-TAIR-G			estExt_gwp_gw1.C_1140017		EHI_012600			ENSMUSG00000026179	Phatr16683				ENSPTRG00000012914							TTHERM_00052170	ENSPPYG00000000648				POPUTRICG131874			ENSDARG00000071032	ENSACAG00000001617	ENSMMUG00000022819	GSVIVG00010845001		ENSGALG00000022166	ENSMODG00000015497
ENSG00000123977	WD repeat domain 69 [Source:HGNC Symbol;Acc:26383]		ENSXETG00000026821		CHLREDRAFT_195076		Tb927.8.4210			MONBRDRAFT_15420			FBgn0039673	ENSMUSG00000053161			EFNCRG00000006004	DDB_G0282189	ENSPTRG00000013000			YCR084C		SPAC18B11.10		TTHERM_00762930	ENSPPYG00000013245		CADANIAG00007274			ENSCSAVG00000004339	GL50803_16141	ENSDARG00000021462	ENSACAG00000014780	ENSMMUG00000013252			ENSGALG00000002992	ENSMODG00000021218	ENSOANG00000020064	NAEGRDRAFT_60593	AGAP009574	LmjF10.0780	TVAG_374220
ENSG00000085563	ATP-binding cassette; sub-family B (MDR/TAP); member 1 [Source:HGNC Symbol;Acc:40]	LOC_Os05g04610	ENSXETG00000013225	OSTLU_48483	CHLREDRAFT_138672			THAPSDRAFT_36837		MONBRDRAFT_19578	EHI_186350	CNA07730	FBgn0035695	ENSMUSG00000040584	Phatrdraft1613		EFNCRG00000009227		ENSPTRG00000019369			YKL209C		SPBC25B2.02c	DEHA0F18667g	TTHERM_01151440	ENSPPYG00000017843	F42E11.1		TGME49_039020		ENSCSAVG00000011486		ENSDARG00000010936	ENSACAG00000016167	ENSMMUG00000006764		UM06009.1	ENSGALG00000023271	ENSMODG00000010171	ENSOANG00000004421	NAEGRDRAFT_82242	AGAP005639	LmjF34.0990	TVAG_172140
ENSG00000106245	BUD31 homolog (S. cerevisiae) [Source:HGNC Symbol;Acc:29629]	LOC_Os12g05410	ENSXETG00000024872	OSTLU_10590	CHLREDRAFT_114566	AT4G21110-TAIR-G	Tb10.70.0110	THAPSDRAFT_32211		MONBRDRAFT_38307		CNL04040	FBgn0001491	ENSMUSG00000038722	Phatr12309	TA11970	EFNCRG00000000058	DDB_G0270360	ENSPTRG00000019451	PFE1140c		YCR063W	PVX_080110	SPBC24C6.11	DEHA0F12320g	TTHERM_00632821	ENSPPYG00000017376	C07A9.2	CADANIAG00006193	TGME49_046620		ENSCSAVG00000011766		ENSDARG00000017084	ENSACAG00000012867	ENSMMUG00000000427	GSVIVG00017759001	UM02122.1	ENSGALG00000004705	ENSMODG00000001329	ENSOANG00000007727		AGAP002301	LmjF09.0260	TVAG_103280
ENSG00000162804	sushi; nidogen and EGF-like domains 1 [Source:HGNC Symbol;Acc:24696]													ENSMUSG00000047793					ENSPTRG00000013115								ENSPPYG00000013346	F11C7.4		TGME49_045490		ENSCSAVG00000001977		ENSDARG00000044433	ENSACAG00000002050	ENSMMUG00000004968			ENSGALG00000006039	ENSMODG00000015995	ENSOANG00000015610
ENSG00000196367	transformation/transcription domain-associated protein [Source:HGNC Symbol;Acc:12347]	LOC_Os07g45074	ENSXETG00000020075	OSTLU_42472	CHLREDRAFT_141477	AT2G17930-TAIR-G		THAPSDRAFT_25613		MONBRDRAFT_10012		CNA06110	FBgn0053554	ENSMUSG00000045482	Phatr42892		EFNCRG00000004200	DDB_G0281947	ENSPTRG00000019442	MAL13P1.19		YHR099W	PVX_122030	SPBP16F5.03c		TTHERM_00979770	ENSPPYG00000017366	C47D12.1				ENSCSAVG00000001996		ENSDARG00000075739	ENSACAG00000016138	ENSMMUG00000023318	GSVIVG00018783001		ENSGALG00000003596	ENSMODG00000008449	ENSOANG00000001930	NAEGRDRAFT_62046	AGAP005533		TVAG_075510
ENSG00000184903	IMP2 inner mitochondrial membrane peptidase-like (S. cerevisiae) [Source:HGNC Symbol;Acc:14598]	LOC_Os04g08340	ENSXETG00000026819		CHLREDRAFT_136408	AT3G08980-TAIR-G						CNB04140	FBgn0034535	ENSMUSG00000056899	Phatr10934				ENSPTRG00000019594	PF13_0118		YMR035W	PVX_122830	SPBC336.13c	DEHA0F15323g		ENSPPYG00000017913	Y55F3AM.8	CADANIAG00009922					ENSDARG00000004925	ENSACAG00000005218	ENSMMUG00000015535	GSVIVG00033968001		ENSGALG00000009485	ENSMODG00000024050		NAEGRDRAFT_61430	AGAP007398
ENSG00000089057	solute carrier family 23 (nucleobase transporters); member 2 [Source:HGNC Symbol;Acc:10973]	LOC_Os09g15170	ENSXETG00000016853		CHLREDRAFT_121791	AT2G34190-TAIR-G						CND05980	FBgn0037807	ENSMUSG00000027340	Phatr52619		EFNCRG00000006767	DDB_G0285299	ENSPTRG00000013220					SPAC1399.01c	DEHA0B03696g		ENSPPYG00000010797		CADANIAG00007522			ENSCSAVG00000002480		ENSDARG00000017365	ENSACAG00000005986	ENSMMUG00000020005	GSVIVG00030497001	UM03690.1	ENSGALG00000000195	ENSMODG00000011633	ENSOANG00000013829		AGAP003176
ENSG00000165055	methyltransferase like 2B [Source:HGNC Symbol;Acc:18272]	LOC_Os07g23169	ENSXETG00000020986			AT1G54650-TAIR-G						CNJ02050	FBgn0035247	ENSMUSG00000020691	Phatr33853		EFNCRG00000005905	DDB_G0274197	ENSPTRG00000019664			YOR239W		SPBC21C3.07c			ENSPPYG00000008952	Y53F4B.42	CADANIAG00008873					ENSDARG00000008105	ENSACAG00000016823	ENSMMUG00000009802	GSVIVG00036211001	UM05553.1	ENSGALG00000000396	ENSMODG00000010257	ENSOANG00000000934		AGAP005973
ENSG00000158516	carboxypeptidase A2 (pancreatic) [Source:HGNC Symbol;Acc:2297]				CHLREDRAFT_177379				gw1.44.227.1			CNE02640	FBgn0035777	ENSMUSG00000071553			EFNCRG00000007855		ENSPTRG00000019693			YHR132C		SPBC337.07c			ENSPPYG00000018002	F02D8.4	CADANIAG00006893			ENSCSAVG00000011283		ENSDARG00000043722		ENSMMUG00000010063			ENSGALG00000008048	ENSMODG00000025458	ENSOANG00000011465		AGAP011435
ENSG00000128510	carboxypeptidase A4 [Source:HGNC Symbol;Acc:15740]		ENSXETG00000008443					THAPSDRAFT_bd894		MONBRDRAFT_23753		CNE02640	FBgn0035777	ENSMUSG00000039070			EFNCRG00000007530		ENSPTRG00000019694			YHR132C		SPBC337.07c	DEHA0G01133g			Y18H1A.9	CADANIAG00006893			ENSCSAVG00000007458		ENSDARG00000010146		ENSMMUG00000019377				ENSMODG00000014554	ENSOANG00000011466		AGAP008373
ENSG00000197157	staphylococcal nuclease and tudor domain containing 1 [Source:HGNC Symbol;Acc:30646]	LOC_Os02g32350	ENSXETG00000009839	OSTLU_43237		AT5G61780-TAIR-G	Tb11.01.5780	THAPSDRAFT_20637	estExt_gwp_gw1.C_2460087		EHI_005150	CNB02380	FBgn0035121	ENSMUSG00000001424	Phatr50440		EFNCRG00000001063	DDB_G0279659	ENSPTRG00000023911	PF11_0374			PVX_092430	SPCC645.08c	DEHA0A02915g	TTHERM_00600110	ENSPPYG00000017972	F10G7.2	CADANIAG00002482	TGME49_038050	POPUTRICG126926	ENSCSAVG00000008807	GL50803_16568	ENSDARG00000006766	ENSACAG00000007463	ENSMMUG00000015432	GSVIVG00032946001	UM01974.1		ENSMODG00000015182	ENSOANG00000000817	NAEGRDRAFT_59285	AGAP005672	LmjF32.0950	TVAG_083540
ENSG00000088930	5'-3' exoribonuclease 2 [Source:HGNC Symbol;Acc:12836]	LOC_Os01g65220	ENSXETG00000023501	OSTLU_526		AT1G75660-TAIR-G	Tb10.70.0610				EHI_133330	CNF01810	FBgn0031868	ENSMUSG00000027433		TA08085	EFNCRG00000001740	DDB_G0289921	ENSPTRG00000013308	PFI0455w		YOR048C	PVX_090990	SPAC26A3.12c	DEHA0E19921g	TTHERM_00145270	ENSPPYG00000010755	Y48B6A.3	CADANIAG00001962	TGME49_105780	POPUTRICG112226	ENSCSAVG00000011217	GL50803_24133	ENSDARG00000069092	ENSACAG00000005565	ENSMMUG00000011405	GSVIVG00009879001	UM06164.1	ENSGALG00000008372	ENSMODG00000006163	ENSOANG00000015673	NAEGRDRAFT_79174	AGAP004090	LmjF36.1790	TVAG_124030
ENSG00000106348	IMP (inosine 5'-monophosphate) dehydrogenase 1 [Source:HGNC Symbol;Acc:6052]	LOC_Os03g56800	ENSXETG00000023047	OSTLU_119530		AT1G16350-TAIR-G	Tb10.61.0150	THAPSDRAFT_268688	estExt_Genewise1.C_2690075	MONBRDRAFT_38942		CNA04240	FBgn0003204	ENSMUSG00000003500	Phatr31718		EFNCRG00000003003	DDB_G0283701	ENSPTRG00000019660	PFI1020c		YHR216W	PVX_099455	SPBC2F12.14c	DEHA0F02068g	TTHERM_00486810	ENSPPYG00000017976	T22D1.3	CADANIAG00004888	TGME49_033110	POPUTRICG116468			ENSDARG00000029524	ENSACAG00000000363	ENSMMUG00000017459	GSVIVG00036725001			ENSMODG00000015140	ENSOANG00000000814		AGAP011133	LmjF19.1560
ENSG00000125977	eukaryotic translation initiation factor 2; subunit 2 beta; 38kDa [Source:HGNC Symbol;Acc:3266]	LOC_Os03g21550	ENSXETG00000019507	OSTLU_88846		AT5G01940-TAIR-G	Tb927.5.3120	THAPSDRAFT_36456	estExt_gwp_gw1.C_3860008	MONBRDRAFT_33635	EHI_153480	CNE00740	FBgn0004926	ENSMUSG00000052825	Phatrdraft358	TA14525	EFNCRG00000005831	DDB_G0282035	ENSPTRG00000013412	PF10_0103		YPL237W	PVX_094750	SPAC32A11.04c	DEHA0D11286g	TTHERM_00780700	ENSPPYG00000002485	K04G2.1	CADANIAG00010088	TGME49_035540	POPUTRICG123698	ENSCSAVG00000011706	GL50803_91398	ENSDARG00000053047	ENSACAG00000009041	ENSMMUG00000018095	GSVIVG00024550001	UM05091.1	ENSGALG00000002045	ENSMODG00000002805	ENSOANG00000012907		AGAP007218
ENSG00000157703	SVOP-like [Source:HGNC Symbol;Acc:27034]	LOC_Os07g38400	ENSXETG00000020082			AT3G13050-TAIR-G			e_gw1.128.22.1			CNF04480		ENSMUSG00000029830	Phatr45672		EFNCRG00000009593		ENSPTRG00000019743					SPAPB1E7.08c			ENSPPYG00000018039		CADANIAG00001068		POPUTRICG115682			ENSDARG00000057983	ENSACAG00000013585	ENSMMUG00000021676	GSVIVG00029459001		ENSGALG00000012812	ENSMODG00000013814	ENSOANG00000003790
ENSG00000105929	ATPase; H+ transporting; lysosomal V0 subunit a4 [Source:HGNC Symbol;Acc:866]	LOC_Os10g10500	ENSXETG00000011571			AT4G39080-TAIR-G			estExt_Genewise1.C_1070046			CND02320	FBgn0028671	ENSMUSG00000038600	Phatr28794		EFNCRG00000002734	DDB_G0291858	ENSPTRG00000019746	PF08_0113		YMR054W	PVX_088205	SPAC16E8.07c			ENSPPYG00000018040	C26H9A.1	CADANIAG00005301	TGME49_032830	POPUTRICG109608	ENSCSAVG00000009695		ENSDARG00000022137	ENSACAG00000013633	ENSMMUG00000031351	GSVIVG00024208001		ENSGALG00000012810	ENSMODG00000013805	ENSOANG00000000430		AGAP003711		TVAG_498660
ENSG00000059377	thromboxane A synthase 1 (platelet) [Source:HGNC Symbol;Acc:11609]		ENSXETG00000014433		CHLREDRAFT_196714								FBgn0039519	ENSMUSG00000029925					ENSPTRG00000019760								ENSPPYG00000018052				POPUTRICG114007			ENSDARG00000002249	ENSACAG00000016841	ENSMMUG00000004222			ENSGALG00000012791	ENSMODG00000013723	ENSOANG00000008454		AGAP008207
ENSG00000157764	v-raf murine sarcoma viral oncogene homolog B1 [Source:HGNC Symbol;Acc:1097]		ENSXETG00000004845										FBgn0003079	ENSMUSG00000002413				DDB_G0280131	ENSPTRG00000019769	PF13_0258			PVX_083360				ENSPPYG00000018061	Y73B6A.5				ENSCSAVG00000000836		ENSDARG00000017661	ENSACAG00000011178				ENSGALG00000012865	ENSMODG00000013637	ENSOANG00000013389		AGAP004699
ENSG00000122779	tripartite motif containing 24 [Source:HGNC Symbol;Acc:11812]		ENSXETG00000026268											ENSMUSG00000029833					ENSPTRG00000019742								ENSPPYG00000018038						GL50803_8140	ENSDARG00000028842	ENSACAG00000013480	ENSMMUG00000002995			ENSGALG00000012823	ENSMODG00000013826	ENSOANG00000003791
ENSG00000055130	cullin 1 [Source:HGNC Symbol;Acc:2551]	LOC_Os01g50980	ENSXETG00000020148			AT1G59790-TAIR-G				MONBRDRAFT_34736	EHI_156450	CNN01140	FBgn0036332	ENSMUSG00000029686	Phatr29317		EFNCRG00000004982	DDB_G0267384	ENSPTRG00000019836	PFF1445c		YGR003W	PVX_114590	SPAC17G6.12	DEHA0D16819g		ENSPPYG00000018146	K08E7.7	CADANIAG00001628			ENSCSAVG00000006276		ENSDARG00000007691	ENSACAG00000013756	ENSMMUG00000017541	GSVIVG00010966001	UM01087.1	ENSGALG00000012402	ENSMODG00000001825	ENSOANG00000000278		AGAP008007
ENSG00000033050	ATP-binding cassette; sub-family F (GCN20); member 2 [Source:HGNC Symbol;Acc:71]	LOC_Os11g39020	ENSXETG00000014410	OSTLU_12543	CHLREDRAFT_132213	AT5G60790-TAIR-G	Tb10.61.0840	THAPSDRAFT_270120	estExt_fgenesh1_pg.C_280200	MONBRDRAFT_35317		CND00300	FBgn0030672	ENSMUSG00000028953	Phatr16142	TA06625	EFNCRG00000008824	DDB_G0267436	ENSPTRG00000019880	PF08_0078		YNL014W	PVX_123085	SPCC825.01	DEHA0G03410g		ENSPPYG00000013645	T27E9.7	CADANIAG00001705		POPUTRICG134675	ENSCSAVG00000001260		ENSDARG00000038785		ENSMMUG00000006679	GSVIVG00016021001	UM01341.1	ENSGALG00000013354	ENSMODG00000004420	ENSOANG00000010778	NAEGRDRAFT_34736	AGAP002693	LmjF19.0800
ENSG00000124228	DEAD (Asp-Glu-Ala-Asp) box polypeptide 27 [Source:HGNC Symbol;Acc:15837]	LOC_Os12g29660	ENSXETG00000017231	OSTLU_19237	CHLREDRAFT_96655	AT4G16630-TAIR-G	Tb927.5.1560	THAPSDRAFT_13578	e_gw1.29.22.1	MONBRDRAFT_37215		CND02650	FBgn0021995	ENSMUSG00000017999	Phatr14032	TA10050	EFNCRG00000000021	DDB_G0281711	ENSPTRG00000013602	PFL2475w		YLL008W	PVX_101465	SPAC30D11.03	DEHA0C18821g	TTHERM_00187140	ENSPPYG00000011113	Y71G12B.8	CADANIAG00001822	TGME49_019200	POPUTRICG112272	ENSCSAVG00000006949	GL50803_13791		ENSACAG00000001875	ENSMMUG00000023621	GSVIVG00009935001	UM03170.1	ENSGALG00000006974	ENSMODG00000016285	ENSOANG00000006395	NAEGRDRAFT_77709	AGAP011084	LmjF15.0130	TVAG_434070
ENSG00000133627	ARP3 actin-related protein 3 homolog B (yeast) [Source:HGNC Symbol;Acc:17256]	LOC_Os03g56970	ENSXETG00000008997		CHLREDRAFT_118745	AT1G13180-TAIR-G						CND05140	FBgn0011744				EFNCRG00000001859	DDB_G0283755	ENSPTRG00000019897	PF11_0114		YJR065C	PVX_091185	SPAC630.03			ENSPPYG00000018206	Y71F9AL.16	CADANIAG00002606			ENSCSAVG00000010075		ENSDARG00000008790	ENSACAG00000010629	ENSMMUG00000018920	GSVIVG00032120001		ENSGALG00000006292	ENSMODG00000004852			AGAP005110
ENSG00000101138	cleavage stimulation factor; 3' pre-RNA; subunit 1; 50kDa [Source:HGNC Symbol;Acc:2483]	LOC_Os03g54770	ENSXETG00000012030			AT5G60940-TAIR-G	Tb10.61.0570			MONBRDRAFT_34204			FBgn0039867	ENSMUSG00000027498		TA14420		DDB_G0278769	ENSPTRG00000013647	PFF1000w			PVX_114150				ENSPPYG00000011149	F28C6.3				ENSCSAVG00000011752	GL50803_15042	ENSDARG00000044820	ENSACAG00000015997	ENSMMUG00000000072	GSVIVG00008127001		ENSGALG00000007757	ENSMODG00000016436	ENSOANG00000009245	NAEGRDRAFT_77293	AGAP002776	LmjF33.0280
ENSG00000197181	piwi-like 2 (Drosophila) [Source:HGNC Symbol;Acc:17644]	LOC_Os03g23050	ENSXETG00000010533										FBgn0250816	ENSMUSG00000033644				DDB_G0281955	ENSPTRG00000022613								ENSPPYG00000018420	F56A6.1				ENSCSAVG00000000100		ENSDARG00000062601	ENSACAG00000010657	ENSMMUG00000014438				ENSMODG00000009482	ENSOANG00000010778		AGAP011204
ENSG00000104687	glutathione reductase [Source:HGNC Symbol;Acc:4623]	LOC_Os02g56850	ENSXETG00000011293	OSTLU_24082	CHLREDRAFT_134165	AT3G24170-TAIR-G	Tb10.406.0520	THAPSDRAFT_41979		MONBRDRAFT_38979		CNE01560		ENSMUSG00000031584	Phatr49167		EFNCRG00000002543	DDB_G0272754	ENSPTRG00000020138	PF14_0192		YPL091W	PVX_085490	SPBC17A3.07	DEHA0E14014g		ENSPPYG00000018489	C46F11.2	CADANIAG00001723	TGME49_046920		ENSCSAVG00000004651		ENSDARG00000019236	ENSACAG00000003289		GSVIVG00000729001		ENSGALG00000010271	ENSMODG00000019004	ENSOANG00000015020			LmjF05.0350
ENSG00000133878	dual specificity phosphatase 26 (putative) [Source:HGNC Symbol;Acc:28161]	LOC_Os01g20940	ENSXETG00000025288			AT5G23720-TAIR-G				MONBRDRAFT_3024			FBgn0030976	ENSMUSG00000039661				DDB_G0271860	ENSPTRG00000020152								ENSPPYG00000018499							ENSDARG00000062286	ENSACAG00000000791	ENSMMUG00000013732	GSVIVG00008633001		ENSGALG00000001633	ENSMODG00000011051	ENSOANG00000002390		AGAP008228
ENSG00000197892	kinesin family member 13B [Source:HGNC Symbol;Acc:14405]		ENSXETG00000000121										FBgn0019968	ENSMUSG00000060012			EFNCRG00000006597		ENSPTRG00000023437					SPAC144.14			ENSPPYG00000018481	F56E3.3	CADANIAG00000653	TGME49_021420		ENSCSAVG00000010603		ENSDARG00000079731	ENSACAG00000010091	ENSMMUG00000023565			ENSGALG00000016639	ENSMODG00000008823	ENSOANG00000009006		AGAP007592
ENSG00000169495	HtrA serine peptidase 4 [Source:HGNC Symbol;Acc:26909]	LOC_Os05g05480	ENSXETG00000015154			AT2G47940-TAIR-G							FBgn0038233	ENSMUSG00000037406	Phatr49223			DDB_G0281081	ENSPTRG00000020180	MAL8P1.126			PVX_088155									ENSCSAVG00000007567		ENSDARG00000005943	ENSACAG00000009013	ENSMMUG00000006037	GSVIVG00011007001			ENSMODG00000010581			AGAP000240
ENSG00000008988	ribosomal protein S20 [Source:HGNC Symbol;Acc:10405]	LOC_Os03g14530	ENSXETG00000001836	OSTLU_30430	CHLREDRAFT_195592	AT5G62300-TAIR-G		THAPSDRAFT_262056		MONBRDRAFT_36591	EHI_140170	CNC01410	FBgn0019936	ENSMUSG00000045694	Phatr51291	TA09350	EFNCRG00000006761	DDB_G0278429	ENSPTRG00000020264	PF10_0038		YHL015W	PVX_094375	SPCC576.09	DEHA0A11671g	TTHERM_00992760	ENSPPYG00000018600	Y105E8A.16	CADANIAG00005842				GL50803_6022	ENSDARG00000036044	ENSACAG00000017992	ENSMMUG00000030251	GSVIVG00018553001	UM03237.1	ENSGALG00000014432	ENSMODG00000009114	ENSOANG00000011559	NAEGRDRAFT_82759	AGAP010591	LmjF28.1010	TVAG_099980
ENSG00000147604	ribosomal protein L7 [Source:HGNC Symbol;Acc:10363]	LOC_Os04g51630	ENSXETG00000025457		CHLREDRAFT_206194	AT1G80750-TAIR-G	Tb927.7.1750	THAPSDRAFT_27167				CNA06360	FBgn0005593	ENSMUSG00000043716	Phatr14450	TA18030	EFNCRG00000007488	DDB_G0276441	ENSPTRG00000020345	PFC0300c		YNL002C	PVX_119480	SPBC18H10.12c		TTHERM_00721150	ENSPPYG00000018671	F53G12.10	CADANIAG00000358		POPUTRICG130215	ENSCSAVG00000002483	GL50803_19436	ENSDARG00000007320	ENSACAG00000014396	ENSMMUG00000031260	GSVIVG00029634001		ENSGALG00000015637	ENSMODG00000008207	ENSOANG00000001720	NAEGRDRAFT_36087	AGAP007635	LmjF26.0180
ENSG00000231942		LOC_Os10g33230	ENSXETG00000021277			AT5G47620-TAIR-G								ENSMUSG00000021927			EFNCRG00000003915		ENSPTRG00000019356			YOL123W		SPBC660.15			ENSPPYG00000018709	F42A6.7	CADANIAG00000536			ENSCSAVG00000000472		ENSDARG00000036675	ENSACAG00000007169	ENSMMUG00000005750	GSVIVG00014729001
ENSG00000160179	ATP-binding cassette; sub-family G (WHITE); member 1 [Source:HGNC Symbol;Acc:73]	LOC_Os11g07600	ENSXETG00000001395	OSTLU_992	CHLREDRAFT_97466	AT1G71960-TAIR-G		THAPSDRAFT_27557		MONBRDRAFT_15178		CNK01090	FBgn0003515	ENSMUSG00000024030	Phatr50096		EFNCRG00000000167		ENSPTRG00000021813	PF14_0244			PVX_085205				ENSPPYG00000011448	C16C10.12	CADANIAG00006615	TGME49_115560		ENSCSAVG00000006427		ENSDARG00000063475	ENSACAG00000003056	ENSMMUG00000018058	GSVIVG00031516001		ENSGALG00000016164	ENSMODG00000021016	ENSOANG00000006449	NAEGRDRAFT_31262	AGAP001333	LmjF15.0890
ENSG00000156482	ribosomal protein L30 [Source:HGNC Symbol;Acc:10333]	LOC_Os01g59730		OSTLU_37627	CHLREDRAFT_166012	AT1G77940-TAIR-G	Tb10.70.3160	THAPSDRAFT_29217	estExt_Genewise1.C_410174	MONBRDRAFT_7877	EHI_065740	CNA02220	FBgn0086710	ENSMUSG00000071671	Phatr43840	TA12435	EFNCRG00000008078	DDB_G0270380	ENSPTRG00000020454	PF10_0187		YGL030W	PVX_001835	SPAC9G1.03c	DEHA0E24310g	TTHERM_00446280	ENSPPYG00000016937	Y106G6H.3	CADANIAG00006934	TGME49_032230	POPUTRICG143247	ENSCSAVG00000003090	GL50803_14321	ENSDARG00000035871	ENSACAG00000016047	ENSMMUG00000004511	GSVIVG00032102001		ENSGALG00000008212	ENSMODG00000006804	ENSOANG00000019964	NAEGRDRAFT_81081	AGAP003816	LmjF35.0240	TVAG_494060
ENSG00000132549	vacuolar protein sorting 13 homolog B (yeast) [Source:HGNC Symbol;Acc:2183]		ENSXETG00000017855										FBgn0039727	ENSMUSG00000037646	Phatr47968				ENSPTRG00000020464								ENSPPYG00000018782					ENSCSAVG00000005214		ENSDARG00000040567	ENSACAG00000016301	ENSMMUG00000022186			ENSGALG00000016029	ENSMODG00000006415	ENSOANG00000013271		AGAP003489
ENSG00000160294	minichromosome maintenance complex component 3 associated protein [Source:HGNC Symbol;Acc:6946]	LOC_Os03g22870	ENSXETG00000011496			AT3G54380-TAIR-G		THAPSDRAFT_21190					FBgn0028974	ENSMUSG00000001150			EFNCRG00000004008	DDB_G0274789	ENSPTRG00000014019			YDR159W		SPCC576.05			ENSPPYG00000011532	F20D12.2	CADANIAG00000859					ENSDARG00000021402	ENSACAG00000004980	ENSMMUG00000022331	GSVIVG00004011001	UM03505.1	ENSGALG00000004363	ENSMODG00000008187	ENSOANG00000013563		AGAP007989
ENSG00000156469	MTERF domain containing 1 [Source:HGNC Symbol;Acc:24258]			OSTLU_39628					gw1.31.120.1				FBgn0037008	ENSMUSG00000021519					ENSPTRG00000020441								ENSPPYG00000018764	C50F4.12			POPUTRICG102667	ENSCSAVG00000011299		ENSDARG00000003207	ENSACAG00000004143	ENSMMUG00000008808			ENSGALG00000015993	ENSMODG00000006966	ENSOANG00000001415		AGAP012143
ENSG00000070756	poly(A) binding protein; cytoplasmic 1 [Source:HGNC Symbol;Acc:8554]	LOC_Os03g17030	ENSXETG00000006635	OSTLU_50098		AT2G23350-TAIR-G			estExt_fgenesh1_pm.C_2810008	MONBRDRAFT_6550		CNI01160	FBgn0003031	ENSMUSG00000022283	Phatr23959	TA06545	EFNCRG00000004471	DDB_G0290745	ENSPTRG00000028189	PFL1170w		YFR023W	PVX_123845	SPAC57A7.04c	DEHA0G13255g	TTHERM_00051730	ENSPPYG00000018790	F18H3.3	CADANIAG00004687		POPUTRICG102403	ENSCSAVG00000003102		ENSDARG00000021140	ENSACAG00000016470	ENSMMUG00000017786	GSVIVG00022079001			ENSMODG00000006222	ENSOANG00000007307		AGAP011092	LmjF35.5040
ENSG00000048392	ribonucleotide reductase M2 B (TP53 inducible) [Source:HGNC Symbol;Acc:17296]	LOC_Os06g03720	ENSXETG00000004121			AT3G23580-TAIR-G				MONBRDRAFT_15279		CNK02580	FBgn0011704	ENSMUSG00000022292	Phatr17523		EFNCRG00000007504	DDB_G0291764	ENSPTRG00000020481	PF10_0154		YJL026W	PVX_095010	SPBC25D12.04			ENSPPYG00000018796	C03C10.3	CADANIAG00002685			ENSCSAVG00000000347		ENSDARG00000033367	ENSACAG00000008913	ENSMMUG00000020765	GSVIVG00017878001		ENSGALG00000016049	ENSMODG00000005993	ENSOANG00000001870		AGAP006818
ENSG00000104517	ubiquitin protein ligase E3 component n-recognin 5 [Source:HGNC Symbol;Acc:16806]	LOC_Os09g31090				AT4G12570-TAIR-G							FBgn0002431	ENSMUSG00000037487					ENSPTRG00000020482								ENSPPYG00000018797	F36A2.13				ENSCSAVG00000001018		ENSDARG00000018192	ENSACAG00000008995	ENSMMUG00000020766	GSVIVG00003328001		ENSGALG00000016045	ENSMODG00000005976	ENSOANG00000013340		AGAP001780
ENSG00000100038	topoisomerase (DNA) III beta [Source:HGNC Symbol;Acc:11993]	LOC_Os06g16980	ENSXETG00000018565	OSTLU_32265	CHLREDRAFT_138607	AT4G31210-TAIR-G	Tb11.01.0910	THAPSDRAFT_25879		MONBRDRAFT_26912	EHI_042880		FBgn0026015	ENSMUSG00000022779	Phatr8810				ENSPTRG00000014122							TTHERM_01262890	ENSPPYG00000012014	Y48C3A.14		TGME49_064450		ENSCSAVG00000004751	GL50803_15190	ENSDARG00000027586	ENSACAG00000001551	ENSMMUG00000014487	GSVIVG00035576001		ENSGALG00000001485	ENSMODG00000017702				LmjF28.1780
ENSG00000104490	neurocalcin delta [Source:HGNC Symbol;Acc:7655]		ENSXETG00000006631											ENSMUSG00000051359					ENSPTRG00000020480								ENSPPYG00000018795					ENSCSAVG00000007969		ENSDARG00000070688	ENSACAG00000008858	ENSMMUG00000020996			ENSGALG00000013363	ENSMODG00000006010					TVAG_452070
ENSG00000153317	ArfGAP with SH3 domain; ankyrin repeat and PH domain 1 [Source:HGNC Symbol;Acc:2720]	LOC_Os08g42530	ENSXETG00000017737			AT1G10870-TAIR-G					EHI_138360		FBgn0050372	ENSMUSG00000022377			EFNCRG00000002243	DDB_G0279649	ENSPTRG00000020587			YDR524C		SPAC26A3.10			ENSPPYG00000018884		CADANIAG00004380			ENSCSAVG00000000566		ENSDARG00000018234	ENSACAG00000005903	ENSMMUG00000012145	GSVIVG00010214001		ENSGALG00000001710	ENSMODG00000002915	ENSOANG00000008104		AGAP007726
ENSG00000167632	trafficking protein particle complex 9 [Source:HGNC Symbol;Acc:30832]	LOC_Os04g42370	ENSXETG00000023767			AT5G11040-TAIR-G			e_gw1.174.11.1				FBgn0032872	ENSMUSG00000047921				DDB_G0274803	ENSPTRG00000020615								ENSPPYG00000018904	C35C5.6						ENSDARG00000078869	ENSACAG00000000143		GSVIVG00035919001		ENSGALG00000016190	ENSMODG00000024422	ENSOANG00000007122	NAEGRDRAFT_77990	AGAP009487
ENSG00000100012	SEC14-like 3 (S. cerevisiae) [Source:HGNC Symbol;Acc:18655]	LOC_Os09g08390	ENSXETG00000016146	OSTLU_92718		AT4G39180-TAIR-G			estExt_gwp_gw1.C_990074				FBgn0035146	ENSMUSG00000054986	Phatr42504		EFNCRG00000007171		ENSPTRG00000014246			YMR079W		SPAC3H8.10	DEHA0E13046g		ENSPPYG00000011712	T27A10.7	CADANIAG00007606		POPUTRICG115514			ENSDARG00000074570	ENSACAG00000009521	ENSMMUG00000019374	GSVIVG00018887001	UM01385.1	ENSGALG00000007840	ENSMODG00000009445	ENSOANG00000014792		AGAP005701
ENSG00000153310	family with sequence similarity 49; member B [Source:HGNC Symbol;Acc:25216]		ENSXETG00000017755							MONBRDRAFT_35147	EHI_015300		FBgn0052066	ENSMUSG00000022378				DDB_G0272190	ENSPTRG00000020585								ENSPPYG00000018883	R07G3.8				ENSCSAVG00000011201		ENSDARG00000045417	ENSACAG00000010376	ENSMMUG00000015348			ENSGALG00000016306	ENSMODG00000001594	ENSOANG00000008106		AGAP006091		TVAG_343470
ENSG00000179950	poly-U binding splicing factor 60KDa [Source:HGNC Symbol;Acc:17042]		ENSXETG00000012469				Tb927.7.5380						FBgn0028577	ENSMUSG00000002524					ENSPTRG00000020670								ENSPPYG00000018951	Y47G6A.20		TGME49_002770		ENSCSAVG00000001385		ENSDARG00000001241	ENSACAG00000001645	ENSMMUG00000013558			ENSGALG00000014089	ENSMODG00000009161	ENSOANG00000006962		AGAP010553		TVAG_062480
ENSG00000178814	5-oxoprolinase (ATP-hydrolysing) [Source:HGNC Symbol;Acc:8149]	LOC_Os01g73514	ENSXETG00000007139	OSTLU_12616	CHLREDRAFT_123233	AT5G37830-TAIR-G		THAPSDRAFT_21538		MONBRDRAFT_15677		CNE00950	FBgn0034733	ENSMUSG00000022562	Phatr42276		EFNCRG00000005849	DDB_G0284953	ENSPTRG00000020676			YKL215C		SPAC11D3.15	DEHA0A03113g	TTHERM_00006150	ENSPPYG00000018958	Y38F2AR.12	CADANIAG00002749			ENSCSAVG00000001180		ENSDARG00000045123	ENSACAG00000007140	ENSMMUG00000004009	GSVIVG00034203001	UM03902.1		ENSMODG00000010431	ENSOANG00000015139	NAEGRDRAFT_82976	AGAP001606	LmjF18.1040
ENSG00000167702	kinesin family member C2 [Source:HGNC Symbol;Acc:29530]	LOC_Os06g04560	ENSXETG00000017738			AT1G63640-TAIR-G							FBgn0000352	ENSMUSG00000004187	Phatr779		EFNCRG00000001413	DDB_G0274603	ENSPTRG00000020705	PF07_0104		YKL079W	PVX_092930				ENSPPYG00000006767	T09A5.2	CADANIAG00005003			ENSCSAVG00000010424		ENSDARG00000068185	ENSACAG00000007469	ENSMMUG00000002661	GSVIVG00027626001			ENSMODG00000010941			AGAP010883
ENSG00000181085	mitogen-activated protein kinase 15 [Source:HGNC Symbol;Acc:24667]		ENSXETG00000013405		CHLREDRAFT_131998		Tb10.70.2070	THAPSDRAFT_9710	estExt_gwp_gw1.C_880010		EHI_073650		FBgn0052703	ENSMUSG00000063704	Phatr3295			DDB_G0280855	ENSPTRG00000014535	PF11_0147		YPR054W	PVX_091340				ENSPPYG00000018946	C05D10.2		TGME49_033010		ENSCSAVG00000006211	GL50803_22850	ENSDARG00000023262		ENSMMUG00000001187	GSVIVG00009766001		ENSGALG00000004967	ENSMODG00000009057	ENSOANG00000014961	NAEGRDRAFT_83211		LmjF36.0720	TVAG_260190
ENSG00000137040	RAN binding protein 6 [Source:HGNC Symbol;Acc:9851]	LOC_Os07g38760	ENSXETG00000023496		CHLREDRAFT_190633	AT5G19820-TAIR-G						CNE03370	FBgn0087013	ENSMUSG00000074909	Phatr45915		EFNCRG00000003139	DDB_G0291650	ENSPTRG00000029349	PFE1195w		YMR308C	PVX_080050	SPCC1840.03			ENSPPYG00000019232	C53D5.6	CADANIAG00003345	TGME49_029180		ENSCSAVG00000004331		ENSDARG00000040245	ENSACAG00000016245	ENSMMUG00000011603	GSVIVG00026307001		ENSGALG00000016887	ENSMODG00000008520	ENSOANG00000005460		AGAP003769		TVAG_405250
ENSG00000178445	glycine dehydrogenase (decarboxylating) [Source:HGNC Symbol;Acc:4313]	LOC_Os01g51410	ENSXETG00000000543	OSTLU_26284	CHLREDRAFT_136984	AT2G26080-TAIR-G	Tb927.7.1910	THAPSDRAFT_39799		MONBRDRAFT_38751		CNC01070	FBgn0037801	ENSMUSG00000024827	Phatr22187		EFNCRG00000002136	DDB_G0287255	ENSPTRG00000029347			YMR189W		SPAC13G6.06c	DEHA0F04202g	TTHERM_00794020	ENSPPYG00000019225	R12C12.1	CADANIAG00000321			ENSCSAVG00000005638		ENSDARG00000035120	ENSACAG00000004393	ENSMMUG00000031755	GSVIVG00015211001	UM04175.1	ENSGALG00000015053	ENSMODG00000015225	ENSOANG00000001082	NAEGRDRAFT_48514	AGAP003321	LmjF26.0030
ENSG00000172785	COBW domain containing 1 [Source:HGNC Symbol;Acc:17134]	LOC_Os07g40790	ENSXETG00000001656	OSTLU_41587		AT1G80480-TAIR-G	Tb11.01.1250			MONBRDRAFT_32504		CNE00900		ENSMUSG00000024878	Phatr49415	TA18160	EFNCRG00000003369	DDB_G0274527	ENSPTRG00000022356	PF14_0052		YNR029C	PVX_086160	SPBC15D4.05	DEHA0C18524g	TTHERM_00194150	ENSPPYG00000019265		CADANIAG00006818					ENSDARG00000004318	ENSACAG00000001658	ENSMMUG00000016193	GSVIVG00017471001		ENSGALG00000010147	ENSMODG00000003151	ENSOANG00000012519	NAEGRDRAFT_38446
ENSG00000196236	X-prolyl aminopeptidase (aminopeptidase P) 3; putative [Source:HGNC Symbol;Acc:28052]	LOC_Os12g37640	ENSXETG00000022973	OSTLU_39540	CHLREDRAFT_172074	AT1G09300-TAIR-G			e_gw1.91.43.1	MONBRDRAFT_37508		CNC05670	FBgn0031093	ENSMUSG00000022401			EFNCRG00000001611	DDB_G0282075	ENSPTRG00000014415			YER078C		SPAC12B10.05	DEHA0B13849g		ENSPPYG00000011859	R119.2	CADANIAG00008427		POPUTRICG122640	ENSCSAVG00000011599		ENSDARG00000007916	ENSACAG00000005215	ENSMMUG00000004067	GSVIVG00031262001	UM04738.1	ENSGALG00000012003	ENSMODG00000013052	ENSOANG00000014678	NAEGRDRAFT_29965	AGAP000887		TVAG_255940
ENSG00000107099	dedicator of cytokinesis 8 [Source:HGNC Symbol;Acc:19191]	LOC_Os03g21080	ENSXETG00000001648	OSTLU_31873		AT4G16340-TAIR-G					EHI_185270		FBgn0031216	ENSMUSG00000052085				DDB_G0275239	ENSPTRG00000020725								ENSPPYG00000019264	F46H5.4				ENSCSAVG00000001037		ENSDARG00000055225	ENSACAG00000001924	ENSMMUG00000016976	GSVIVG00014992001		ENSGALG00000010156	ENSMODG00000003306	ENSOANG00000014450		AGAP010192
ENSG00000086061	DnaJ (Hsp40) homolog; subfamily A; member 1 [Source:HGNC Symbol;Acc:5229]	LOC_Os03g44620	ENSXETG00000019917		CHLREDRAFT_170453	AT5G22060-TAIR-G						CNB04310	FBgn0032474	ENSMUSG00000028410	Phatr18096		EFNCRG00000000049	DDB_G0280037	ENSPTRG00000020852	PFF1415c		YMR214W	PVX_114560	SPBC405.06			ENSPPYG00000019141	F39B2.10	CADANIAG00000072		POPUTRICG119943	ENSCSAVG00000003847		ENSDARG00000030972	ENSACAG00000003517	ENSMMUG00000007740	GSVIVG00034612001		ENSGALG00000023066	ENSMODG00000003384	ENSOANG00000009877		AGAP005981
ENSG00000144712	cullin-associated and neddylation-dissociated 2 (putative) [Source:HGNC Symbol;Acc:30689]	LOC_Os02g07120	ENSXETG00000001455			AT2G02560-TAIR-G	Tb11.03.0210					CNK01130	FBgn0027568	ENSMUSG00000030319	Phatr46608		EFNCRG00000008787	DDB_G0274167	ENSPTRG00000014637					SPAC1565.07c	DEHA0F07931g		ENSPPYG00000013390	Y102A5A.1	CADANIAG00009174			ENSCSAVG00000004706		ENSDARG00000005749	ENSACAG00000014771	ENSMMUG00000001339	GSVIVG00023143001		ENSGALG00000008420	ENSMODG00000006377	ENSOANG00000003781		AGAP009970
ENSG00000144645	oxysterol binding protein-like 10 [Source:HGNC Symbol;Acc:16395]		ENSXETG00000003108	OSTLU_93721					estExt_fgenesh2_kg.C_1480001				FBgn0033463	ENSMUSG00000040875			EFNCRG00000008775		ENSPTRG00000014714			YOR237W		SPBC354.07c			ENSPPYG00000014045	C32F10.1	CADANIAG00009582			ENSCSAVG00000003620		ENSDARG00000075152	ENSACAG00000014540	ENSMMUG00000008610			ENSGALG00000011474	ENSMODG00000015166	ENSOANG00000002277	NAEGRDRAFT_52492	AGAP005510
ENSG00000204790	COBW domain containing 6 [Source:HGNC Symbol;Acc:31978]	LOC_Os07g40790	ENSXETG00000001656			AT1G80480-TAIR-G						CNE00900		ENSMUSG00000024878	Phatr49415		EFNCRG00000008040	DDB_G0274527	ENSPTRG00000012383	PF14_0052		YNR029C	PVX_086160	SPBC15D4.05			ENSPPYG00000019265		CADANIAG00004859					ENSDARG00000004318	ENSACAG00000001658	ENSMMUG00000016193	GSVIVG00012190001		ENSGALG00000010147	ENSMODG00000003151	ENSOANG00000012519
ENSG00000147996	COBW domain containing 5 [Source:HGNC Symbol;Acc:24584]	LOC_Os04g51100	ENSXETG00000001656			AT1G15730-TAIR-G						CNE00900		ENSMUSG00000024878	Phatr41508		EFNCRG00000003369	DDB_G0274527	ENSPTRG00000012383	PF14_0052		YNR029C	PVX_086160	SPBC15D4.05			ENSPPYG00000019265		CADANIAG00004859					ENSDARG00000004318	ENSACAG00000001658	ENSMMUG00000016193	GSVIVG00022647001		ENSGALG00000010147	ENSMODG00000003151	ENSOANG00000012519
ENSG00000196873	COBW domain containing 3 [Source:HGNC Symbol;Acc:18519]	LOC_Os04g51100	ENSXETG00000001656			AT1G80480-TAIR-G						CNE00900		ENSMUSG00000024878	Phatr49415		EFNCRG00000008040	DDB_G0274527	ENSPTRG00000012383	PF14_0052		YNR029C	PVX_086160	SPBC15D4.05			ENSPPYG00000019265		CADANIAG00004859		POPUTRICG116574			ENSDARG00000004318	ENSACAG00000001658	ENSMMUG00000016193	GSVIVG00017471001		ENSGALG00000010147	ENSMODG00000003151	ENSOANG00000012519
ENSG00000107372	zinc finger; AN1-type domain 5 [Source:HGNC Symbol;Acc:13008]		ENSXETG00000014368						estExt_gwp_gw1.C_1300111	MONBRDRAFT_34275			FBgn0053936	ENSMUSG00000024750					ENSPTRG00000021021								ENSPPYG00000019290	F22D6.2			POPUTRICG127722			ENSDARG00000027832	ENSACAG00000012653	ENSMMUG00000005230			ENSGALG00000015144	ENSMODG00000004426	ENSOANG00000013135		AGAP003649
ENSG00000114316	ubiquitin specific peptidase 4 (proto-oncogene) [Source:HGNC Symbol;Acc:12627]	LOC_Os12g42600	ENSXETG00000005929			AT4G10590-TAIR-G				MONBRDRAFT_10860	EHI_012290	CNG03680		ENSMUSG00000032612	Phatr47704		EFNCRG00000000486	DDB_G0284381	ENSPTRG00000014920	PFE0835w		YJL197W	PVX_080415	SPCC1494.05c	DEHA0G16676g	TTHERM_00077370	ENSPPYG00000013874	H34C03.2	CADANIAG00006630	TGME49_063420		ENSCSAVG00000011088		ENSDARG00000014770	ENSACAG00000008007	ENSMMUG00000000822	GSVIVG00001899001		ENSGALG00000003799	ENSMODG00000017497	ENSOANG00000013806			LmjF32.2910
ENSG00000215126	COBW domain containing 7 [Source:HGNC Symbol;Acc:31977]	LOC_Os04g51100	ENSXETG00000001656			AT1G80480-TAIR-G						CNE00900		ENSMUSG00000024878	Phatr41508		EFNCRG00000003369	DDB_G0281589	ENSPTRG00000012383	PF14_0052		YNR029C	PVX_086160	SPBC15D4.05			ENSPPYG00000019265		CADANIAG00004859					ENSDARG00000004318	ENSACAG00000001658	ENSMMUG00000016193	GSVIVG00017471001		ENSGALG00000010147	ENSMODG00000003151	ENSOANG00000012519
ENSG00000196305	isoleucyl-tRNA synthetase [Source:HGNC Symbol;Acc:5330]	LOC_Os02g09100	ENSXETG00000020903	OSTLU_119549	CHLREDRAFT_139213	AT4G10320-TAIR-G	Tb10.6k15.1220	THAPSDRAFT_36339	estExt_Genewise1.C_1970033	MONBRDRAFT_19043	EHI_177660	CNA02290	FBgn0027086	ENSMUSG00000037851	Phatr29824	TA12460	EFNCRG00000002624	DDB_G0278293	ENSPTRG00000021108	PF13_0179		YBL076C	PVX_082575	SPBC8D2.06	DEHA0A06413g	TTHERM_00492850	ENSPPYG00000019374	R11A8.6	CADANIAG00001964	TGME49_007640	POPUTRICG114625	ENSCSAVG00000008078	GL50803_104173	ENSDARG00000012676	ENSACAG00000009212	ENSMMUG00000004628	GSVIVG00010735001	UM05160.1	ENSGALG00000004813	ENSMODG00000020876	ENSOANG00000000112	NAEGRDRAFT_52295	AGAP002101	LmjF36.5620	TVAG_024690
ENSG00000165115	kinesin family member 27 [Source:HGNC Symbol;Acc:18632]	LOC_Os06g04560	ENSXETG00000002371			AT3G54870-TAIR-G						CNA02460	FBgn0000352	ENSMUSG00000060176	Phatr46207		EFNCRG00000006885	DDB_G0274603	ENSPTRG00000007434	PF11_0478		YKL079W	PVX_094710				ENSPPYG00000019325		CADANIAG00007675				GL50803_16650		ENSACAG00000001735	ENSMMUG00000018226	GSVIVG00027626001		ENSGALG00000012588	ENSMODG00000008456	ENSOANG00000006741		AGAP010883
ENSG00000123975	CDC28 protein kinase regulatory subunit 2 [Source:HGNC Symbol;Acc:2000]	LOC_Os03g05300	ENSXETG00000010363		CHLREDRAFT_182779	AT2G27970-TAIR-G						CNF01190	FBgn0010314	ENSMUSG00000062248			EFNCRG00000001144	DDB_G0271642	ENSPTRG00000021093			YBR135W		SPBC1734.14c	DEHA0E23903g	TTHERM_01248890	ENSPPYG00000025936	Y71G12B.27	CADANIAG00008010			ENSCSAVG00000001219	GL50803_2661	ENSDARG00000040494	ENSACAG00000016581	ENSMMUG00000012534	GSVIVG00031454001		ENSGALG00000010693	ENSMODG00000013369			AGAP009442		TVAG_164620
ENSG00000164081	testis expressed 264 [Source:HGNC Symbol;Acc:30247]													ENSMUSG00000040813					ENSPTRG00000014975							TTHERM_00997690	ENSPPYG00000013830					ENSCSAVG00000006654		ENSDARG00000044249	ENSACAG00000011356	ENSMMUG00000012004			ENSGALG00000003832	ENSMODG00000011827	ENSOANG00000012794				TVAG_476580
ENSG00000162290	DCP1 decapping enzyme homolog A (S. cerevisiae) [Source:HGNC Symbol;Acc:18714]	LOC_Os07g14580	ENSXETG00000015662			AT1G08370-TAIR-G						CNJ01520	FBgn0034921	ENSMUSG00000021962	Phatr46257			DDB_G0287243	ENSPTRG00000021921					SPBC3B9.21			ENSPPYG00000013788	Y55F3AM.12		TGME49_009110				ENSDARG00000003323	ENSACAG00000011028	ENSMMUG00000011208	GSVIVG00033895001	UM02949.1	ENSGALG00000005322	ENSMODG00000012554			AGAP012645
ENSG00000174844	dynein; axonemal; heavy chain 12 [Source:HGNC Symbol;Acc:2943]		ENSXETG00000008688		CHLREDRAFT_133402					MONBRDRAFT_37951			FBgn0013811						ENSPTRG00000021922								ENSPPYG00000000964					ENSCSAVG00000007178	GL50803_37985	ENSDARG00000059987	ENSACAG00000003111				ENSGALG00000005601	ENSMODG00000024484	ENSOANG00000004506		AGAP011441
ENSG00000184220	chromosome 3 open reading frame 26 [Source:HGNC Symbol;Acc:28666]	LOC_Os04g28060	ENSXETG00000011858			AT2G43110-TAIR-G		THAPSDRAFT_22498	estExt_Genewise1.C_2400015	MONBRDRAFT_29118		CNH00710		ENSMUSG00000022748			EFNCRG00000001192		ENSPTRG00000015157					SPBC23G7.07c			ENSPPYG00000013606		CADANIAG00005677		POPUTRICG124697	ENSCSAVG00000002309		ENSDARG00000004727	ENSACAG00000011065	ENSMMUG00000002939	GSVIVG00031673001	UM03542.1	ENSGALG00000015267	ENSMODG00000002275	ENSOANG00000007529
ENSG00000196353	copine IV [Source:HGNC Symbol;Acc:2317]	LOC_Os05g30970	ENSXETG00000001846			AT5G07300-TAIR-G								ENSMUSG00000032564	Phatr35554			DDB_G0291498	ENSPTRG00000023991								ENSPPYG00000014103	Y73F8A.19				ENSCSAVG00000011574		ENSDARG00000062754	ENSACAG00000001385	ENSMMUG00000003277	GSVIVG00034533001		ENSGALG00000011613	ENSMODG00000011830	ENSOANG00000006772
ENSG00000114686	mitochondrial ribosomal protein L3 [Source:HGNC Symbol;Acc:10379]	LOC_Os01g14830	ENSXETG00000001845	OSTLU_6632	CHLREDRAFT_171607	AT3G17465-TAIR-G	Tb927.3.5610	THAPSDRAFT_35780	e_gw1.49.55.1	MONBRDRAFT_23696		CNE02690	FBgn0030686	ENSMUSG00000032563	Phatr10617	TA10270	EFNCRG00000006893	DDB_G0288983	ENSPTRG00000015396	PFI0890c		YGR220C	PVX_099330	SPAC644.17c		TTHERM_00637400	ENSPPYG00000001013	C26E6.6	CADANIAG00006157	TGME49_043480	POPUTRICG117710	ENSCSAVG00000006945		ENSDARG00000003511	ENSACAG00000001596	ENSMMUG00000000220	GSVIVG00017688001	UM03529.1	ENSGALG00000011603	ENSMODG00000011873	ENSOANG00000006770	NAEGRDRAFT_77850	AGAP000857	LmjF29.0030
ENSG00000121879	phosphoinositide-3-kinase; catalytic; alpha polypeptide [Source:HGNC Symbol;Acc:8975]	LOC_Os03g50325	ENSXETG00000007252							MONBRDRAFT_18656				ENSMUSG00000027665				DDB_G0291093	ENSPTRG00000015642								ENSPPYG00000025901					ENSCSAVG00000000308		ENSDARG00000062823	ENSACAG00000011632	ENSMMUG00000016563			ENSGALG00000008934	ENSMODG00000021305	ENSOANG00000013922
ENSG00000145191	eukaryotic translation initiation factor 2B; subunit 5 epsilon; 82kDa [Source:HGNC Symbol;Acc:3261]	LOC_Os02g56740	ENSXETG00000014293	OSTLU_969		AT4G18300-TAIR-G	Tb11.01.3400	THAPSDRAFT_25729	gw1.43.164.1	MONBRDRAFT_25519	EHI_131020	CNA05090	FBgn0023512	ENSMUSG00000003235	Phatr46479	TA19225	EFNCRG00000003197	DDB_G0283163	ENSPTRG00000021964	PFL0675c		YDR211W	PVX_123385	SPAC8C9.15c	DEHA0G15224g		ENSPPYG00000014344	D2085.3	CADANIAG00005039	TGME49_074190	POPUTRICG143774	ENSCSAVG00000010000		ENSDARG00000074995	ENSACAG00000010709	ENSMMUG00000006562	GSVIVG00032295001	UM04869.1	ENSGALG00000008376	ENSMODG00000003196	ENSOANG00000001406	NAEGRDRAFT_30583	AGAP000082	LmjF28.2290
ENSG00000109685	Wolf-Hirschhorn syndrome candidate 1 [Source:HGNC Symbol;Acc:12766]	LOC_Os01g11952	ENSXETG00000026376		CHLREDRAFT_167893	AT3G61740-TAIR-G							FBgn0039559	ENSMUSG00000057406	Phatr6093		EFNCRG00000001210	DDB_G0268132	ENSPTRG00000015838	MAL13P1.122			PVX_116765				ENSPPYG00000014534	T12F5.4	CADANIAG00005662			ENSCSAVG00000010773		ENSDARG00000026225	ENSACAG00000007905	ENSMMUG00000007212	GSVIVG00024266001		ENSGALG00000015705	ENSMODG00000004162	ENSOANG00000014321		AGAP004656
ENSG00000067445	trophinin [Source:HGNC Symbol;Acc:12326]		ENSXETG00000022031										FBgn0037481	ENSMUSG00000025272					ENSPTRG00000021944								ENSPPYG00000020386					ENSCSAVG00000003192		ENSDARG00000058212	ENSACAG00000011664	ENSMMUG00000008422				ENSMODG00000016736	ENSOANG00000020339		AGAP009490	LmjF28.3010
ENSG00000183035	cylicin; basic protein of sperm head cytoskeleton 1 [Source:HGNC Symbol;Acc:2582]					AT3G14670-TAIR-G											EFNCRG00000006677	DDB_G0274351	ENSPTRG00000022063	PF14_0736			PVX_111460				ENSPPYG00000020512	ZC449.5						ENSDARG00000079454		ENSMMUG00000022081					ENSOANG00000020237
ENSG00000121892	PDS5; regulator of cohesion maintenance; homolog A (S. cerevisiae) [Source:HGNC Symbol;Acc:29088]	LOC_Os06g17840	ENSXETG00000007874	OSTLU_13959		AT4G31880-TAIR-G				MONBRDRAFT_32239		CNJ00860	FBgn0260012	ENSMUSG00000029202			EFNCRG00000000109	DDB_G0275929	ENSPTRG00000015999			YMR076C		SPAC110.02			ENSPPYG00000014682	H38K22.1	CADANIAG00000142			ENSCSAVG00000002399		ENSDARG00000055022	ENSACAG00000011372	ENSMMUG00000011323	GSVIVG00008876001		ENSGALG00000014286	ENSMODG00000020557	ENSOANG00000010337		AGAP010643	LmjF11.0860
ENSG00000145216	FIP1 like 1 (S. cerevisiae) [Source:HGNC Symbol;Acc:19124]		ENSXETG00000009580		CHLREDRAFT_180447					MONBRDRAFT_8093	EHI_083400	CNE00360	FBgn0032006	ENSMUSG00000029231					ENSPTRG00000016066						DEHA0G25817g		ENSPPYG00000014767							ENSDARG00000070494	ENSACAG00000010297	ENSMMUG00000015707			ENSGALG00000013929	ENSMODG00000020670	ENSOANG00000021357	NAEGRDRAFT_70095	AGAP008813
ENSG00000138757	GTPase activating protein (SH3 domain) binding protein 2 [Source:HGNC Symbol;Acc:30291]	LOC_Os04g43150	ENSXETG00000000334	OSTLU_88051	CHLREDRAFT_166479	AT2G03640-TAIR-G				MONBRDRAFT_38647		CNB02200	FBgn0015778	ENSMUSG00000029405	Phatr46522		EFNCRG00000007887		ENSPTRG00000021996					SPBP8B7.11	DEHA0E02112g		ENSPPYG00000014846		CADANIAG00004328	TGME49_043960		ENSCSAVG00000008160		ENSDARG00000014790	ENSACAG00000008695	ENSMMUG00000002153	GSVIVG00008107001	UM01414.1	ENSGALG00000010882	ENSMODG00000019205	ENSOANG00000006922	NAEGRDRAFT_79095	AGAP000403
ENSG00000158290	cullin 4B [Source:HGNC Symbol;Acc:2555]	LOC_Os01g27150	ENSXETG00000009657	OSTLU_45419	CHLREDRAFT_133199	AT1G02980-TAIR-G	Tb927.8.5970			MONBRDRAFT_15020			FBgn0036332	ENSMUSG00000031095	Phatr44571	TA17625	EFNCRG00000000305	DDB_G0292794	ENSPTRG00000022240	PF08_0094		YGR003W	PVX_123220	SPAC3A11.08		TTHERM_00790540	ENSPPYG00000020686	F45E12.3	CADANIAG00002720			ENSCSAVG00000009645		ENSDARG00000060510	ENSACAG00000010679	ENSMMUG00000009037	GSVIVG00017738001		ENSGALG00000008559	ENSMODG00000008521	ENSOANG00000002578	NAEGRDRAFT_31512	AGAP007727		TVAG_096640
ENSG00000152795	heterogeneous nuclear ribonucleoprotein D-like [Source:HGNC Symbol;Acc:5037]	LOC_Os02g12850	ENSXETG00000023026			AT1G17640-TAIR-G		THAPSDRAFT_42447					FBgn0086897	ENSMUSG00000048704			EFNCRG00000003915		ENSPTRG00000016217			YOL123W		SPBC660.15			ENSPPYG00000014886	Y73B6BL.6	CADANIAG00000536			ENSCSAVG00000009774		ENSDARG00000003429	ENSACAG00000009293	ENSMMUG00000015777	GSVIVG00027891001		ENSGALG00000023199	ENSMODG00000006825	ENSOANG00000004651	NAEGRDRAFT_57066	AGAP000399		TVAG_210380
ENSG00000198947	dystrophin [Source:HGNC Symbol;Acc:2928]		ENSXETG00000010565								EHI_103430		FBgn0260003	ENSMUSG00000045103					ENSPTRG00000021773								ENSPPYG00000020222	F15D3.1				ENSCSAVG00000002736		ENSDARG00000008487	ENSACAG00000007269	ENSMMUG00000019345			ENSGALG00000016281	ENSMODG00000021126		NAEGRDRAFT_81768	AGAP010261
ENSG00000109332	ubiquitin-conjugating enzyme E2D 3 (UBC4/5 homolog; yeast) [Source:HGNC Symbol;Acc:12476]	LOC_Os01g46926	ENSXETG00000005920			AT2G16740-TAIR-G		THAPSDRAFT_22432		MONBRDRAFT_17710		CNF02760	FBgn0035455	ENSMUSG00000050435	Phatr22525		EFNCRG00000005097	DDB_G0288381	ENSPTRG00000016324	PFL0190w		YDR059C	PVX_084235	SPAC1250.03	DEHA0G06941g	TTHERM_00531900	ENSPPYG00000014967	M7.1	CADANIAG00009949			ENSCSAVG00000002732		ENSDARG00000043484	ENSACAG00000016366	ENSMMUG00000011201	GSVIVG00024546001	UM00982.1	ENSGALG00000012311	ENSMODG00000020665	ENSOANG00000012614		AGAP008941
ENSG00000198589	LPS-responsive vesicle trafficking; beach and anchor containing [Source:HGNC Symbol;Acc:1742]	LOC_Os02g44380	ENSXETG00000018867			AT2G45540-TAIR-G			e_gw1.241.67.1				FBgn0086911	ENSMUSG00000028080	Phatr10805			DDB_G0282925	ENSPTRG00000023095								ENSPPYG00000015116	F10F2.1			POPUTRICG104603	ENSCSAVG00000005049		ENSDARG00000074550	ENSACAG00000003023	ENSMMUG00000002212	GSVIVG00027547001		ENSGALG00000010061	ENSMODG00000000916	ENSOANG00000022731	NAEGRDRAFT_45200	AGAP000017
ENSG00000084623	eukaryotic translation initiation factor 3; subunit I [Source:HGNC Symbol;Acc:3272]	LOC_Os08g21660	ENSXETG00000005247	OSTLU_49739	CHLREDRAFT_79571	AT2G46290-TAIR-G	Tb11.01.1370	THAPSDRAFT_26686		MONBRDRAFT_13028	EHI_118720	CNA05850	FBgn0015834	ENSMUSG00000028798	Phatr39526	TA16275	EFNCRG00000003559	DDB_G0285683	ENSPTRG00000000476	MAL7P1.81		YMR146C	PVX_000590	SPAC4D7.05	DEHA0D08624g	TTHERM_00194270	ENSPPYG00000001598	Y74C10AR.1	CADANIAG00010083	TGME49_089830			GL50803_13661	ENSDARG00000017445	ENSACAG00000004506	ENSMMUG00000006119	GSVIVG00020364001	UM04321.1	ENSGALG00000003337	ENSMODG00000017481	ENSOANG00000001198	NAEGRDRAFT_74937	AGAP006607	LmjF36.3880	TVAG_114460
ENSG00000196531	nascent polypeptide-associated complex alpha subunit [Source:HGNC Symbol;Acc:7629]	LOC_Os03g02960	ENSXETG00000004407	OSTLU_12381	CHLREDRAFT_122124	AT5G13850-TAIR-G	Tb09.211.0130	THAPSDRAFT_39622		MONBRDRAFT_34333	EHI_083250	CNL06300	FBgn0031296	ENSMUSG00000061315	Phatr48728	TA11185	EFNCRG00000000771	DDB_G0281403	ENSPTRG00000005110	PFF1050w		YHR193C	PVX_114205	SPBC25H2.05	DEHA0D08107g	TTHERM_00285620	ENSPPYG00000008801	Y65B4BR.5	CADANIAG00007411			ENSCSAVG00000009791	GL50803_5604	ENSDARG00000005513	ENSACAG00000009185	ENSMMUG00000003073	GSVIVG00038657001	UM05472.1	ENSGALG00000000489	ENSMODG00000019856	ENSOANG00000008843	NAEGRDRAFT_57099	AGAP006766	L4830.07	TVAG_440820
ENSG00000173674	eukaryotic translation initiation factor 1A; X-linked [Source:HGNC Symbol;Acc:3250]	LOC_Os02g19770	ENSXETG00000025347	OSTLU_89884	CHLREDRAFT_141865	AT2G04520-TAIR-G	Tb927.8.5880	THAPS_595		MONBRDRAFT_38832	EHI_103300	CNH01170	FBgn0026250	ENSMUSG00000067194	Phatr8976	TA14970	EFNCRG00000007407	DDB_G0278205	ENSPTRG00000021728	PF11_0447		YMR260C	PVX_092775	SPBC25H2.07	DEHA0F07348g	TTHERM_00497990	ENSPPYG00000020176	H06H21.3	CADANIAG00006358	TGME49_062720		ENSCSAVG00000004949	GL50803_8708	ENSDARG00000057912	ENSACAG00000012660	ENSMMUG00000000193		UM04239.1	ENSGALG00000016410	ENSMODG00000008104	ENSOANG00000013689	NAEGRDRAFT_4889	AGAP003119	LmjF16.0140	TVAG_027240
ENSG00000142583	solute carrier family 2 (facilitated glucose/fructose transporter); member 5 [Source:HGNC Symbol;Acc:11010]		ENSXETG00000011901										FBgn0028561	ENSMUSG00000028976					ENSPTRG00000000112								ENSPPYG00000001917	F13B12.2				ENSCSAVG00000005856	GL50803_11540	ENSDARG00000077875	ENSACAG00000021060	ENSMMUG00000016307					ENSOANG00000015223		AGAP005238
ENSG00000148655	chromosome 10 open reading frame 11 [Source:HGNC Symbol;Acc:23405]		ENSXETG00000009871							MONBRDRAFT_25931			FBgn0051274	ENSMUSG00000063458				DDB_G0268220	ENSPTRG00000002660							TTHERM_00467320	ENSPPYG00000002312							ENSDARG00000057166	ENSACAG00000008506	ENSMMUG00000023415			ENSGALG00000004990	ENSMODG00000000919		NAEGRDRAFT_34153	AGAP001422
ENSG00000196139	aldo-keto reductase family 1; member C3 (3-alpha hydroxysteroid dehydrogenase; type II) [Source:HGNC Symbol;Acc:386]	LOC_Os04g08550	ENSXETG00000011552			AT1G59960-TAIR-G						CNE00820	FBgn0037537	ENSMUSG00000021211			EFNCRG00000001020	DDB_G0268058	ENSPTRG00000032653			YBR149W		SPAC26F1.07			ENSPPYG00000002053	Y39G8B.2	CADANIAG00008320			ENSCSAVG00000006797		ENSDARG00000031014		ENSMMUG00000023280	GSVIVG00011579001			ENSMODG00000018492	ENSOANG00000015470		AGAP010250
ENSG00000061936	splicing factor; suppressor of white-apricot homolog (Drosophila) [Source:HGNC Symbol;Acc:10790]	LOC_Os01g50320	ENSXETG00000009350			AT5G55100-TAIR-G			estExt_Genewise1.C_3110054				FBgn0003638	ENSMUSG00000029439					ENSPTRG00000005640								ENSPPYG00000005129	B0336.9				ENSCSAVG00000008698		ENSDARG00000005980	ENSACAG00000007220	ENSMMUG00000020343	GSVIVG00037689001		ENSGALG00000002487	ENSMODG00000015581	ENSOANG00000013861		AGAP003635
ENSG00000132749	metallothionein-like 5; testis-specific (tesmin) [Source:HGNC Symbol;Acc:7446]	LOC_Os05g43380	ENSXETG00000025295			AT3G22760-TAIR-G							FBgn0033846	ENSMUSG00000024905	Phatr42794				ENSPTRG00000003986								ENSPPYG00000002968	JC8.6				ENSCSAVG00000009826				ENSMMUG00000001777	GSVIVG00017242001			ENSMODG00000003549	ENSOANG00000011200		AGAP010380
ENSG00000167969	enoyl-CoA delta isomerase 1 [Source:HGNC Symbol;Acc:2703]		ENSXETG00000026181	OSTLU_28941	CHLREDRAFT_183312		Tb927.8.7530	THAPSDRAFT_268835		MONBRDRAFT_13701			FBgn0032162	ENSMUSG00000024132	Phatr18064				ENSPTRG00000007644													ENSCSAVG00000002833		ENSDARG00000018002		ENSMMUG00000019237			ENSGALG00000007737	ENSMODG00000015892		NAEGRDRAFT_33361	AGAP010130	LmjF31.2250
ENSG00000180747	SMG1 homolog; phosphatidylinositol 3-kinase-related kinase pseudogene (LOC100271836); non-coding RNA [Source:RefSeq DNA;Acc:NR_027155]	LOC_Os03g52794	ENSXETG00000002954										FBgn0052743	ENSMUSG00000030655				DDB_G0275845	ENSPTRG00000007825								ENSPPYG00000007141	C48B6.6						ENSDARG00000079212	ENSACAG00000000960	ENSMMUG00000021809	GSVIVG00031879001		ENSGALG00000006829	ENSMODG00000006102	ENSOANG00000012229		AGAP000368
ENSG00000152242	chromosome 18 open reading frame 25 [Source:HGNC Symbol;Acc:28172]	LOC_Os06g34470	ENSXETG00000021498										FBgn0037944	ENSMUSG00000047466					ENSPTRG00000009993								ENSPPYG00000009133	W02A11.3						ENSDARG00000046071	ENSACAG00000012627	ENSMMUG00000011473			ENSGALG00000001585	ENSMODG00000003250	ENSOANG00000004994		AGAP013357
ENSG00000134899	excision repair cross-complementing rodent repair deficiency; complementation group 5 [Source:HGNC Symbol;Acc:3437]	LOC_Os03g10780	ENSXETG00000012885	OSTLU_3874	CHLREDRAFT_96792	AT3G28030-TAIR-G	Tb09.211.2870	THAPSDRAFT_263482	fgenesh1_pg.scaffold_31000013	MONBRDRAFT_14043	EHI_100400	CNA03100	FBgn0002887	ENSMUSG00000026048		TA08900	EFNCRG00000007402		ENSPTRG00000006017	PFB0265c		YGR258C	PVX_003735	SPBC3E7.08c	DEHA0G22792g	TTHERM_00670390	ENSPPYG00000018095	T12A2.8	CADANIAG00003214	TGME49_068560	POPUTRICG128796	ENSCSAVG00000005394		ENSDARG00000023678	ENSACAG00000002766	ENSMMUG00000000350	GSVIVG00032508001		ENSGALG00000016860	ENSMODG00000005960	ENSOANG00000011318	NAEGRDRAFT_48232	AGAP008939		TVAG_046610
ENSG00000105325	fizzy/cell division cycle 20 related 1 (Drosophila) [Source:HGNC Symbol;Acc:24824]	LOC_Os01g74146	ENSXETG00000001248	OSTLU_13210		AT4G11920-TAIR-G		THAPSDRAFT_14700				CNG03780	FBgn0034937	ENSMUSG00000020235	Phatr45416		EFNCRG00000004005	DDB_G0287259	ENSPTRG00000010264	PF10_0261		YGR225W	PVX_111390	SPAC821.08c	DEHA0A06963g	TTHERM_00193430	ENSPPYG00000000353	ZK1307.6	CADANIAG00008644			ENSCSAVG00000004341		ENSDARG00000022810		ENSMMUG00000019870	GSVIVG00016518001	UM03917.1	ENSGALG00000002085	ENSMODG00000022847	ENSOANG00000007656	NAEGRDRAFT_82040	AGAP002114
ENSG00000102174	phosphate regulating endopeptidase homolog; X-linked [Source:HGNC Symbol;Acc:8918]		ENSXETG00000003858									CNB04230	FBgn0027570	ENSMUSG00000057457	Phatr49707				ENSPTRG00000021737								ENSPPYG00000020183	T05A8.4	CADANIAG00009987			ENSCSAVG00000011188		ENSDARG00000062363	ENSACAG00000007524	ENSMMUG00000023589			ENSGALG00000016375	ENSMODG00000007861	ENSOANG00000010653		AGAP001791
ENSG00000198003	coiled-coil domain containing 151 [Source:HGNC Symbol;Acc:28303]		ENSXETG00000016745				Tb927.5.1900	THAPSDRAFT_22312		MONBRDRAFT_14147			FBgn0036219	ENSMUSG00000039632					ENSPTRG00000010504							TTHERM_00187170	ENSPPYG00000000373					ENSCSAVG00000007323	GL50803_16998	ENSDARG00000062978	ENSACAG00000016925	ENSMMUG00000016505				ENSMODG00000006619	ENSOANG00000020534	NAEGRDRAFT_78965	AGAP001018		TVAG_434080
ENSG00000138041	SMEK homolog 2; suppressor of mek1 (Dictyostelium) [Source:HGNC Symbol;Acc:29267]	LOC_Os05g06470	ENSXETG00000006072		CHLREDRAFT_170459	AT5G49380-TAIR-G				MONBRDRAFT_8951	EHI_013880	CNL03970	FBgn0024555	ENSMUSG00000020463	Phatr40325		EFNCRG00000006060	DDB_G0289067	ENSPTRG00000011933			YNL201C		SPBC216.01c	DEHA0C02420g	TTHERM_00471940	ENSPPYG00000000513	F41E6.4	CADANIAG00000886	TGME49_072550		ENSCSAVG00000001948		ENSDARG00000039619	ENSACAG00000003620	ENSMMUG00000007001	GSVIVG00035021001		ENSGALG00000000491	ENSMODG00000001935	ENSOANG00000011179		AGAP003402
ENSG00000105216	LSM14A; SCD6 homolog A (S. cerevisiae) [Source:HGNC Symbol;Acc:24489]	LOC_Os06g30060	ENSXETG00000003479	OSTLU_28052		AT5G45330-TAIR-G	Tb11.03.0530					CNH03440	FBgn0041775	ENSMUSG00000066568	Phatr45848		EFNCRG00000002572	DDB_G0281279	ENSPTRG00000010813	PF14_0717		YPR129W	PVX_118625	SPBC800.09	DEHA0E08899g		ENSPPYG00000009832	Y18D10A.17	CADANIAG00001585	TGME49_069650		ENSCSAVG00000007095		ENSDARG00000006600		ENSMMUG00000023355	GSVIVG00011971001	UM05556.1	ENSGALG00000004935	ENSMODG00000012034	ENSOANG00000009581	NAEGRDRAFT_79755	AGAP006935	LmjF25.0540
ENSG00000105193	ribosomal protein S16 [Source:HGNC Symbol;Acc:10396]	LOC_Os11g03400	ENSXETG00000018809	OSTLU_31856	CHLREDRAFT_195606	AT2G09990-TAIR-G	Tb927.7.1050	THAPSDRAFT_40312		MONBRDRAFT_32874	EHI_160990	CNB02750	FBgn0034743	ENSMUSG00000037563	Phatr17519	TA19385	EFNCRG00000008673	DDB_G0284093	ENSPTRG00000010970	PF08_0076		YMR143W	PVX_123075	SPAC664.04c	DEHA0D09328g	TTHERM_00706300	ENSPPYG00000020087	T01C3.6	CADANIAG00007062	TGME49_063040		ENSCSAVG00000008650	GL50803_4652	ENSDARG00000045487	ENSACAG00000014176	ENSMMUG00000019370	GSVIVG00017923001	UM00436.1	ENSGALG00000010332	ENSMODG00000013545	ENSOANG00000001526	NAEGRDRAFT_35163	AGAP011424	LmjF26.0890	TVAG_182810
ENSG00000170889	ribosomal protein S9 [Source:HGNC Symbol;Acc:10442]	LOC_Os03g26229	ENSXETG00000009030	OSTLU_94716	CHLREDRAFT_195593	AT5G39850-TAIR-G	Tb927.8.1110	THAPSDRAFT_268651	fgenesh1_pm.scaffold_223000015	MONBRDRAFT_37863	EHI_152610	CNE02160	FBgn0010408	ENSMUSG00000006333	Phatr6847	TA07790	EFNCRG00000001273	DDB_G0289877	ENSPTRG00000011449	PFE1005w		YBR189W	PVX_080245	SPAC24H6.07	DEHA0B04785g	TTHERM_00434070	ENSPPYG00000010377	F40F8.10	CADANIAG00005618	TGME49_048480	POPUTRICG129093	ENSCSAVG00000003644	GL50803_4547	ENSDARG00000076954	ENSACAG00000016566	ENSMMUG00000022552	GSVIVG00020020001	UM02353.1		ENSMODG00000003974	ENSOANG00000014748	NAEGRDRAFT_56165	AGAP005061	LmjF36.1250	TVAG_010560
ENSG00000171863	ribosomal protein S7 [Source:HGNC Symbol;Acc:10440]	LOC_Os03g18580	ENSXETG00000001209	OSTLU_33586	CHLREDRAFT_179706	AT3G02560-TAIR-G	Tb09.160.2490	THAPSDRAFT_39550	estExt_fgenesh1_pg.C_3650017	MONBRDRAFT_35710	EHI_140540	CNI01120	FBgn0039757	ENSMUSG00000044424	Phatr31073	TA11270	EFNCRG00000000341	DDB_G0289025	ENSPTRG00000011615	PF13_0014		YOR096W	PVX_121980	SPAC18G6.14c	DEHA0A09515g	TTHERM_00471090	ENSPPYG00000025872	ZC434.2	CADANIAG00005484	TGME49_039100	POPUTRICG131642	ENSCSAVG00000008528	GL50803_14329	ENSDARG00000042566	ENSACAG00000016882	ENSMMUG00000011870	GSVIVG00031018001	UM05040.1	ENSGALG00000016392	ENSMODG00000014495	ENSOANG00000015206	NAEGRDRAFT_83145	AGAP010592	LmjF01.0410	TVAG_375490
ENSG00000161265	U2 small nuclear RNA auxiliary factor 1-like 4 [Source:HGNC Symbol;Acc:23020]	LOC_Os01g47750				AT5G42820-TAIR-G					EHI_156380	CNI01460	FBgn0017457	ENSMUSG00000078765	Phatr29958		EFNCRG00000002793	DDB_G0285077	ENSPTRG00000010860					SPAP8A3.06			ENSPPYG00000009879	Y116A8C.35	CADANIAG00001149			ENSCSAVG00000000329					GSVIVG00013445001			ENSMODG00000014003			AGAP002956
ENSG00000226763	serine/arginine repetitive matrix 5 [Source:HGNC Symbol;Acc:37248]	LOC_Os05g46770	ENSXETG00000000094			AT2G29210-TAIR-G						CNJ02730	FBgn0035617	ENSMUSG00000044581			EFNCRG00000002929	DDB_G0285403	ENSPTRG00000000349	PFC0465c			PVX_119660				ENSPPYG00000007012	F28D9.1				ENSCSAVG00000003919		ENSDARG00000001244	ENSACAG00000017848	ENSMMUG00000018858			ENSGALG00000001283	ENSMODG00000016533	ENSOANG00000002650		AGAP010800
ENSG00000105281	solute carrier family 1 (neutral amino acid transporter); member 5 [Source:HGNC Symbol;Acc:10943]		ENSXETG00000018275											ENSMUSG00000001918	Phatr50149				ENSPTRG00000011194								ENSPPYG00000010161		CADANIAG00007576			ENSCSAVG00000003538		ENSDARG00000016465	ENSACAG00000011724	ENSMMUG00000022163				ENSMODG00000009108	ENSOANG00000021013
ENSG00000104852	small nuclear ribonucleoprotein 70kDa (U1) [Source:HGNC Symbol;Acc:11150]	LOC_Os10g02630	ENSXETG00000022919	OSTLU_7191	CHLREDRAFT_159152	AT3G50670-TAIR-G	Tb927.8.4830	THAPS_263124	fgenesh1_pg.scaffold_70000045	MONBRDRAFT_22712	EHI_153670		FBgn0016978	ENSMUSG00000063511		TA13760	EFNCRG00000007847	DDB_G0268004	ENSPTRG00000011277	MAL13P1.338		YIL061C	PVX_115315	SPAC19A8.13		TTHERM_00594210	ENSPPYG00000010234	K04G7.10	CADANIAG00007705	TGME49_005180		ENSCSAVG00000010109		ENSDARG00000077126	ENSACAG00000013276	ENSMMUG00000004928	GSVIVG00018981001	UM04775.1		ENSMODG00000023381	ENSOANG00000005213	NAEGRDRAFT_3332	AGAP006755		TVAG_430980
ENSG00000105146	aurora kinase C [Source:HGNC Symbol;Acc:11391]	LOC_Os03g55620	ENSXETG00000009097			AT2G45490-TAIR-G			fgenesh1_pg.scaffold_183000054			CND04050	FBgn0024227	ENSMUSG00000066814	Phatr35463		EFNCRG00000002248	DDB_G0279343	ENSPTRG00000011547	PFF0260w		YPL209C	PVX_114820	SPCC320.13c			ENSPPYG00000010458	K07C11.2	CADANIAG00007231		POPUTRICG114083	ENSCSAVG00000008044		ENSDARG00000037640	ENSACAG00000004832	ENSMMUG00000000929	GSVIVG00035323001			ENSMODG00000007829			AGAP012876
ENSG00000221843	chromosome 2 open reading frame 16 [Source:HGNC Symbol;Acc:25275]		ENSXETG00000019934										FBgn0035617	ENSMUSG00000063919					ENSPTRG00000005517	PFC0465c			PVX_119660				ENSPPYG00000017469	F28D9.1	CADANIAG00010159						ENSACAG00000000452	ENSMMUG00000030890			ENSGALG00000007388	ENSMODG00000015283	ENSOANG00000001692		AGAP005366
ENSG00000011566	mitogen-activated protein kinase kinase kinase kinase 3 [Source:HGNC Symbol;Acc:6865]	LOC_Os03g54780	ENSXETG00000018501			AT1G69220-TAIR-G				MONBRDRAFT_13243			FBgn0034421	ENSMUSG00000024242	Phatr9200			DDB_G0293932	ENSPTRG00000011858								ENSPPYG00000000503	ZC404.9				ENSCSAVG00000005385			ENSACAG00000006417	ENSMMUG00000013901	GSVIVG00012233001		ENSGALG00000013227	ENSMODG00000009097	ENSOANG00000009273	NAEGRDRAFT_78570	AGAP010837
ENSG00000101181	GTP binding protein 5 (putative) [Source:HGNC Symbol;Acc:16239]		ENSXETG00000002001	OSTLU_13035	CHLREDRAFT_126186		Tb10.6k15.3230	THAPSDRAFT_33088		MONBRDRAFT_33461		CNL05610	FBgn0032031	ENSMUSG00000039069		TA18265			ENSPTRG00000013701						DEHA0G25135g	TTHERM_00316670	ENSPPYG00000011198	M01E5.2				ENSCSAVG00000001170		ENSDARG00000063574	ENSACAG00000016072	ENSMMUG00000012607		UM04363.1	ENSGALG00000005164	ENSMODG00000016699	ENSOANG00000003367		AGAP009702	LmjF36.2990
ENSG00000101210	eukaryotic translation elongation factor 1 alpha 2 [Source:HGNC Symbol;Acc:3192]	LOC_Os03g08050	ENSXETG00000017744	OSTLU_29711	CHLREDRAFT_132905	AT1G07920-TAIR-G		THAPSDRAFT_bd1861		MONBRDRAFT_36952		CNM01300	FBgn0000556	ENSMUSG00000016349	Phatr28737	TA06720	EFNCRG00000001232	DDB_G0269136	ENSPTRG00000013737	PF13_0305		YBR118W	PVX_114830	SPCC794.09c	DEHA0F04224g		ENSPPYG00000011236	R03G5.1	CADANIAG00004444	TGME49_094800		ENSCSAVG00000003196		ENSDARG00000071727	ENSACAG00000006007	ENSMMUG00000022526	GSVIVG00025147001	UM00924.1	ENSGALG00000005843	ENSMODG00000016868	ENSOANG00000004908		AGAP007406	LmjF17.0081	TVAG_463940
ENSG00000100129	eukaryotic translation initiation factor 3; subunit L [Source:HGNC Symbol;Acc:18138]	LOC_Os05g13950	ENSXETG00000027274	OSTLU_50892	CHLREDRAFT_128430	AT5G25757-TAIR-G	Tb10.70.2570	THAPSDRAFT_35933	estExt_Genewise1.C_2160020	MONBRDRAFT_39212		CNL05160	FBgn0036258	ENSMUSG00000033047	Phatr1874	TA12120	EFNCRG00000005964	DDB_G0272076	ENSPTRG00000014352	PFF0590c			PVX_113750			TTHERM_00668060	ENSPPYG00000011806	C03H5.5	CADANIAG00007073	TGME49_073460	POPUTRICG129301	ENSCSAVG00000009201		ENSDARG00000006729	ENSACAG00000015371	ENSMMUG00000010530	GSVIVG00035660001	UM01228.1	ENSGALG00000012296	ENSMODG00000019068	ENSOANG00000004150		AGAP006130	LmjF36.0250
ENSG00000100316	ribosomal protein L3 [Source:HGNC Symbol;Acc:10332]	LOC_Os11g06750	ENSXETG00000006914	OSTLU_23838	CHLREDRAFT_126189	AT1G61580-TAIR-G	Tb927.4.1790	THAPS_269235	estExt_Genewise1.C_3300024	MONBRDRAFT_38625	EHI_167520	CNK02240	FBgn0020910		Phatr13361	TA20270	EFNCRG00000006895	DDB_G0291862	ENSPTRG00000014393	PF10_0272		YOR063W	PVX_111330	SPAPB8E5.06c	DEHA0B01782g	TTHERM_00497880	ENSPPYG00000011837	F13B10.2	CADANIAG00006804	TGME49_027360	POPUTRICG133957	ENSCSAVG00000000643	GL50803_16525	ENSDARG00000003599	ENSACAG00000007688	ENSMMUG00000030064	GSVIVG00023241001	UM03846.1	ENSGALG00000012172	ENSMODG00000009539	ENSOANG00000013665	NAEGRDRAFT_79448	AGAP003556	LmjF34.2900	TVAG_125550
ENSG00000180251	solute carrier family 9 (sodium/hydrogen exchanger); member 4 [Source:HGNC Symbol;Acc:11077]												FBgn0040297	ENSMUSG00000026065	Phatr43552				ENSPTRG00000012304								ENSPPYG00000012114	F14B8.1						ENSDARG00000058780	ENSACAG00000007352	ENSMMUG00000004164			ENSGALG00000016790	ENSMODG00000002416	ENSOANG00000012242		AGAP009036
ENSG00000136682	COBW domain containing 2 [Source:HGNC Symbol;Acc:17907]	LOC_Os07g40790	ENSXETG00000001656	OSTLU_29990	CHLREDRAFT_101629	AT1G80480-TAIR-G	Tb11.01.1250	THAPSDRAFT_39666	e_gw1.14.111.1			CNE00900		ENSMUSG00000024878	Phatr49415	TA18160	EFNCRG00000003369	DDB_G0274527	ENSPTRG00000031365	PF14_0052		YNR029C	PVX_086160	SPBC15D4.05	DEHA0C01221g	TTHERM_00194150	ENSPPYG00000019265		CADANIAG00010289		POPUTRICG116574			ENSDARG00000004318	ENSACAG00000001658	ENSMMUG00000016193	GSVIVG00017471001		ENSGALG00000010147	ENSMODG00000003151	ENSOANG00000012519	NAEGRDRAFT_38446		LmjF36.3170
ENSG00000144278	UDP-N-acetyl-alpha-D-galactosamine:polypeptide N-acetylgalactosaminyltransferase 13 (GalNAc-T13) [Source:HGNC Symbol;Acc:23242]		ENSXETG00000021716							MONBRDRAFT_27397			FBgn0027558	ENSMUSG00000060988					ENSPTRG00000012546								ENSPPYG00000012857	H38K22.5		TGME49_118730				ENSDARG00000077128	ENSACAG00000012427	ENSMMUG00000016728			ENSGALG00000012536	ENSMODG00000004227	ENSOANG00000006116		AGAP008229
ENSG00000123636	bromodomain adjacent to zinc finger domain; 2B [Source:HGNC Symbol;Acc:963]	LOC_Os10g28040	ENSXETG00000007584			AT3G54610-TAIR-G							FBgn0033636	ENSMUSG00000026987	Phatr2957		EFNCRG00000000528	DDB_G0283459	ENSPTRG00000012563	PF08_0034		YGR252W	PVX_089200	SPAC1952.05		TTHERM_00193420	ENSPPYG00000012872	ZK783.4	CADANIAG00005119					ENSDARG00000078061	ENSACAG00000010585	ENSMMUG00000006182	GSVIVG00000712001		ENSGALG00000012579	ENSMODG00000005005	ENSOANG00000006146		AGAP008017
ENSG00000138411	HECT; C2 and WW domain containing E3 ubiquitin protein ligase 2 [Source:HGNC Symbol;Acc:29853]		ENSXETG00000026825		CHLREDRAFT_147179								FBgn0030145	ENSMUSG00000042807	Phatr14345		EFNCRG00000003732		ENSPTRG00000012764			YER125W		SPAC1805.15c			ENSPPYG00000013038	F45H7.6	CADANIAG00001273	TGME49_078940		ENSCSAVG00000006334		ENSDARG00000062447	ENSACAG00000014066	ENSMMUG00000005627			ENSGALG00000007944	ENSMODG00000012170	ENSOANG00000010969		AGAP000797
ENSG00000163466	actin related protein 2/3 complex; subunit 2; 34kDa [Source:HGNC Symbol;Acc:705]	LOC_Os01g46580	ENSXETG00000027920	OSTLU_8144		AT1G30825-TAIR-G	Tb927.8.4410		e_gw1.34.164.1	MONBRDRAFT_37027	EHI_199690	CNE04410	FBgn0032859	ENSMUSG00000006304			EFNCRG00000002388	DDB_G0282813	ENSPTRG00000012911			YNR035C		SPAC6F6.10c	DEHA0C09394g	TTHERM_00053820	ENSPPYG00000013164	Y6D11A.2	CADANIAG00002408		POPUTRICG100612	ENSCSAVG00000003018		ENSDARG00000018496	ENSACAG00000001089	ENSMMUG00000022808	GSVIVG00027900001		ENSGALG00000011452	ENSMODG00000015507	ENSOANG00000022081	NAEGRDRAFT_81704	AGAP009154		TVAG_087140
ENSG00000144468	rhomboid domain containing 1 [Source:HGNC Symbol;Acc:23081]	LOC_Os01g18100	ENSXETG00000020088		CHLREDRAFT_190549	AT3G58460-TAIR-G		THAPSDRAFT_5695	estExt_Genewise1.C_240109	MONBRDRAFT_25699				ENSMUSG00000026142	Phatr48717			DDB_G0281359	ENSPTRG00000012990								ENSPPYG00000013235				POPUTRICG117733			ENSDARG00000021046	ENSACAG00000003827	ENSMMUG00000000722	GSVIVG00022493001		ENSGALG00000004957	ENSMODG00000021209	ENSOANG00000011213	NAEGRDRAFT_80985			TVAG_476950
ENSG00000173692	proteasome (prosome; macropain) 26S subunit; non-ATPase; 1 [Source:HGNC Symbol;Acc:9554]	LOC_Os04g51910	ENSXETG00000009522	OSTLU_39213	CHLREDRAFT_192526	AT2G32730-TAIR-G	Tb11.01.0960	THAPSDRAFT_24295	estExt_fgenesh1_pg.C_1140032	MONBRDRAFT_32955	EHI_049680	CNM01760	FBgn0028692	ENSMUSG00000026229	Phatr19300	TA08355	EFNCRG00000009212	DDB_G0287953	ENSPTRG00000021756	PF14_0632		YIL075C	PVX_117150	SPBC17D11.07c	DEHA0B11220g	TTHERM_00442210	ENSPPYG00000000673	C23G10.4	CADANIAG00008343	TGME49_063060	POPUTRICG102310	ENSCSAVG00000000318		ENSDARG00000003189	ENSACAG00000002311	ENSMMUG00000011769	GSVIVG00003915001	UM04786.1	ENSGALG00000007664	ENSMODG00000010703	ENSOANG00000000257	NAEGRDRAFT_78721	AGAP001745	LmjF28.1730	TVAG_364420
ENSG00000157985	ArfGAP with GTPase domain; ankyrin repeat and PH domain 1 [Source:HGNC Symbol;Acc:16922]		ENSXETG00000003280					THAPSDRAFT_261516					FBgn0028509	ENSMUSG00000055013					ENSPTRG00000034441								ENSPPYG00000013301	Y39A1A.15		TGME49_103550		ENSCSAVG00000009558		ENSDARG00000062123	ENSACAG00000010229	ENSMMUG00000007562			ENSGALG00000004045	ENSMODG00000002915	ENSOANG00000003614		AGAP009160
ENSG00000132323	integrin-linked kinase-associated serine/threonine phosphatase [Source:HGNC Symbol;Acc:15566]	LOC_Os09g14540	ENSXETG00000012129		CHLREDRAFT_173547	AT1G18030-TAIR-G				MONBRDRAFT_36991	EHI_086040			ENSMUSG00000026309	Phatr44850		EFNCRG00000000143	DDB_G0278499	ENSPTRG00000013088			YDL006W		SPCC4F11.02		TTHERM_00683120	ENSPPYG00000013320	F33A8.6	CADANIAG00007693		POPUTRICG126400	ENSCSAVG00000001387		ENSDARG00000040615	ENSACAG00000006573	ENSMMUG00000018908	GSVIVG00008355001	UM01391.1	ENSGALG00000006253	ENSMODG00000015921	ENSOANG00000015598	NAEGRDRAFT_81481			TVAG_100690
ENSG00000125835	small nuclear ribonucleoprotein polypeptides B and B1 [Source:HGNC Symbol;Acc:11153]	LOC_Os07g07220	ENSXETG00000027266	OSTLU_14893		AT5G44500-TAIR-G					EHI_060400	CNJ02650	FBgn0010083	ENSMUSG00000027404	Phatr35063	TA12755	EFNCRG00000002154	DDB_G0272320	ENSPTRG00000013176	PF14_0146		YER029C	PVX_085710	SPAC26A3.08	DEHA0B03586g	TTHERM_00723290	ENSPPYG00000010841	W08E3.1	CADANIAG00005970			ENSCSAVG00000001666		ENSDARG00000011125	ENSACAG00000002053	ENSMMUG00000010050	GSVIVG00034611001	UM03889.1	ENSGALG00000007250	ENSMODG00000013926			AGAP005523		TVAG_269070
ENSG00000088854	chromosome 20 open reading frame 194 [Source:HGNC Symbol;Acc:17721]		ENSXETG00000004348											ENSMUSG00000027309					ENSPTRG00000013196							TTHERM_00122270	ENSPPYG00000010819					ENSCSAVG00000001196		ENSDARG00000079056	ENSACAG00000003970	ENSMMUG00000017467			ENSGALG00000016026	ENSMODG00000005523	ENSOANG00000008985
ENSG00000101343	crooked neck pre-mRNA splicing factor-like 1 (Drosophila) [Source:HGNC Symbol;Acc:15762]	LOC_Os10g18150	ENSXETG00000009698	OSTLU_36244	CHLREDRAFT_116356	AT3G51110-TAIR-G	Tb10.6k15.0680	THAPSDRAFT_41106		MONBRDRAFT_33965	EHI_175230	CNA06730	FBgn0000377	ENSMUSG00000001767	Phatr20135	TA13380	EFNCRG00000002059	DDB_G0278819	ENSPTRG00000030609	PFD0180c		YLR117C	PVX_001060	SPBC31F10.11c	DEHA0D07909g	TTHERM_01076960	ENSPPYG00000010747	M03F8.3	CADANIAG00001364	TGME49_069200				ENSDARG00000007901	ENSACAG00000005284	ENSMMUG00000007709	GSVIVG00019497001	UM02676.1	ENSGALG00000008429	ENSMODG00000010857	ENSOANG00000010814	NAEGRDRAFT_77769	AGAP001879	LmjF36.4280	TVAG_139790
ENSG00000131069	acyl-CoA synthetase short-chain family member 2 [Source:HGNC Symbol;Acc:15814]	LOC_Os04g33190	ENSXETG00000012119	OSTLU_44757	CHLREDRAFT_139750	AT5G36880-TAIR-G	Tb927.8.2520	THAPSDRAFT_270246	fgenesh1_pg.scaffold_398000010	MONBRDRAFT_20111			FBgn0012034	ENSMUSG00000027605	Phatr22974	TA07295	EFNCRG00000006822	DDB_G0277815	ENSPTRG00000013424	PFF1350c		YLR153C	PVX_114495	SPCC191.02c	DEHA0D13860g		ENSPPYG00000010943	C36A4.9	CADANIAG00003444	TGME49_066640	POPUTRICG124602	ENSCSAVG00000003848		ENSDARG00000037781	ENSACAG00000007148	ENSMMUG00000017932	GSVIVG00032938001		ENSGALG00000003362	ENSMODG00000002614		NAEGRDRAFT_35145	AGAP006569	LmjF23.0710
ENSG00000124207	CSE1 chromosome segregation 1-like (yeast) [Source:HGNC Symbol;Acc:2431]	LOC_Os01g13430	ENSXETG00000021431	OSTLU_44428	CHLREDRAFT_189325	AT2G46520-TAIR-G	Tb927.6.4740	THAPSDRAFT_bd1542	estExt_gwp_gw1.C_540269	MONBRDRAFT_35084	EHI_111750	CNC02070	FBgn0022213	ENSMUSG00000002718	Phatr21667	TA08950	EFNCRG00000003757	DDB_G0291838	ENSPTRG00000013599	PFI1590c		YGL238W	PVX_087840	SPBC30B4.05	DEHA0F28160g	TTHERM_00276060	ENSPPYG00000000771	Y48G1A.5	CADANIAG00007369	TGME49_053730	POPUTRICG124186	ENSCSAVG00000003299		ENSDARG00000006963	ENSACAG00000015951	ENSMMUG00000019636	GSVIVG00027164001	UM03096.1	ENSGALG00000004707	ENSMODG00000016269	ENSOANG00000006402	NAEGRDRAFT_79475	AGAP010711	LmjF30.3390	TVAG_179110
ENSG00000087586	aurora kinase A [Source:HGNC Symbol;Acc:11393]	LOC_Os01g09580	ENSXETG00000012032	OSTLU_50582		AT2G45490-TAIR-G	Tb11.01.0330	THAPSDRAFT_bd1173		MONBRDRAFT_30263	EHI_193840	CND04050	FBgn0024227	ENSMUSG00000027496	Phatr50489		EFNCRG00000002248	DDB_G0279343	ENSPTRG00000013646	PF14_0405		YPL209C	PVX_114820	SPCC320.13c	DEHA0C04840g	TTHERM_00343420	ENSPPYG00000011148	K07C11.2	CADANIAG00007231			ENSCSAVG00000008044	GL50803_5358	ENSDARG00000012485	ENSACAG00000015968	ENSMMUG00000000070	GSVIVG00035323001	UM00471.1	ENSGALG00000007768	ENSMODG00000016435	ENSOANG00000011911	NAEGRDRAFT_33447	AGAP012876		TVAG_300450
ENSG00000185272	RNA binding motif protein 11 [Source:HGNC Symbol;Acc:9897]	LOC_Os01g65530	ENSXETG00000005847			AT4G10110-TAIR-G							FBgn0031224	ENSMUSG00000032940					ENSPTRG00000013786								ENSPPYG00000011285	Y37D8A.21							ENSACAG00000000494	ENSMMUG00000020089	GSVIVG00037209001				ENSOANG00000008231		AGAP002256		TVAG_068850
ENSG00000142207	URB1 ribosome biogenesis 1 homolog (S. cerevisiae) [Source:HGNC Symbol;Acc:17344]	LOC_Os04g53380	ENSXETG00000024849	OSTLU_13608		AT1G72270-TAIR-G						CND00460	FBgn0038968	ENSMUSG00000039929					ENSPTRG00000013852								ENSPPYG00000011359	T05H4.10				ENSCSAVG00000000065		ENSDARG00000060308	ENSACAG00000002817	ENSMMUG00000010295	GSVIVG00037632001	UM03617.1	ENSGALG00000015887	ENSMODG00000021076	ENSOANG00000014694
ENSG00000160201	U2 small nuclear RNA auxiliary factor 1 [Source:HGNC Symbol;Acc:12453]	LOC_Os01g47750	ENSXETG00000004456	OSTLU_13306	CHLREDRAFT_142476	AT1G27650-TAIR-G	Tb10.70.4300	THAPSDRAFT_270037			EHI_156380	CNI01460	FBgn0017457	ENSMUSG00000061613	Phatr29958	TA03790	EFNCRG00000002793	DDB_G0285077	ENSPTRG00000021815					SPAP8A3.06	DEHA0A03531g	TTHERM_00649100	ENSPPYG00000011463	Y116A8C.35	CADANIAG00001149	TGME49_036910		ENSCSAVG00000000329	GL50803_16554	ENSDARG00000015325	ENSACAG00000017836	ENSMMUG00000022769	GSVIVG00033771001	UM03893.1	ENSGALG00000016198	ENSMODG00000021029	ENSOANG00000006463	NAEGRDRAFT_32153	AGAP002956	LmjF03.0190	TVAG_302130
ENSG00000249108		LOC_Os12g01390	ENSXETG00000022397			AT3G11130-TAIR-G							FBgn0000319		Phatr54801		EFNCRG00000002041	DDB_G0277221	ENSPTRG00000014058	PFL0930w		YGL206C	PVX_123620	SPAC26A3.05			ENSPPYG00000011576	T20G5.1	CADANIAG00005989			ENSCSAVG00000010696		ENSDARG00000067562	ENSACAG00000007642	ENSMMUG00000005432	GSVIVG00032792001		ENSGALG00000001301	ENSMODG00000010107			AGAP003021
ENSG00000099901	RAN binding protein 1 [Source:HGNC Symbol;Acc:9847]	LOC_Os05g28290	ENSXETG00000003759	OSTLU_10538	CHLREDRAFT_103086	AT1G07140-TAIR-G	Tb11.02.0870	THAPSDRAFT_37047		MONBRDRAFT_14213	EHI_185290	CNA00560		ENSMUSG00000005732	Phatr42712		EFNCRG00000000433	DDB_G0287391	ENSPTRG00000014075			YDR002W		SPBC1773.07c	DEHA0B02607g	TTHERM_00158040	ENSPPYG00000011593		CADANIAG00002666	TGME49_093340		ENSCSAVG00000002417	GL50803_16969	ENSDARG00000014817	ENSACAG00000007966	ENSMMUG00000020100	GSVIVG00003935001	UM02559.1	ENSGALG00000002107	ENSMODG00000022961	ENSOANG00000014576	NAEGRDRAFT_36951		LmjF13.1480	TVAG_337260
ENSG00000100280	adaptor-related protein complex 1; beta 1 subunit [Source:HGNC Symbol;Acc:554]	LOC_Os03g23950	ENSXETG00000016417	OSTLU_119607		AT4G23460-TAIR-G	Tb10.6k15.2500	THAPSDRAFT_41687	estExt_Genewise1.C_2810045	MONBRDRAFT_12202		CNL03830	FBgn0010380	ENSMUSG00000009090	Phatrdraft1735	TA12430	EFNCRG00000009504	DDB_G0279141	ENSPTRG00000014221	PFE1400c		YKL135C	PVX_079845	SPBC2G2.06c		TTHERM_00155580	ENSPPYG00000011687	Y71H2B.10	CADANIAG00010050	TGME49_040870	POPUTRICG100886	ENSCSAVG00000009655	GL50803_21423	ENSDARG00000020621	ENSACAG00000009127	ENSMMUG00000021380	GSVIVG00019391001	UM04249.1	ENSGALG00000008138	ENSMODG00000008861	ENSOANG00000005903		AGAP001267	LmjF36.6770	TVAG_035540
ENSG00000128245	tyrosine 3-monooxygenase/tryptophan 5-monooxygenase activation protein; eta polypeptide [Source:HGNC Symbol;Acc:12853]		ENSXETG00000004205						estExt_fgenesh2_pg.C_730052					ENSMUSG00000018965					ENSPTRG00000014281	MAL13P1.309			PVX_115063				ENSPPYG00000011743				POPUTRICG111508	ENSCSAVG00000008673		ENSDARG00000005560	ENSACAG00000010142	ENSMMUG00000009945			ENSGALG00000006743	ENSMODG00000009856	ENSOANG00000003572
ENSG00000100101	nucleolar protein 12 [Source:HGNC Symbol;Acc:28585]		ENSXETG00000015984							MONBRDRAFT_24647			FBgn0052418	ENSMUSG00000033099					ENSPTRG00000014345								ENSPPYG00000011800				POPUTRICG120342			ENSDARG00000038027	ENSACAG00000015549	ENSMMUG00000015220			ENSGALG00000012410	ENSMODG00000000273	ENSOANG00000005801		AGAP004463
ENSG00000025770	non-SMC condensin II complex; subunit H2 [Source:HGNC Symbol;Acc:25071]	LOC_Os07g33360	ENSXETG00000023090			AT3G16730-TAIR-G				MONBRDRAFT_26851				ENSMUSG00000008690	Phatr50280			DDB_G0291894	ENSPTRG00000014545								ENSPPYG00000011990	C29E4.2				ENSCSAVG00000011015		ENSDARG00000033757	ENSACAG00000013108	ENSMMUG00000001763			ENSGALG00000013811		ENSOANG00000021509				TVAG_206340
ENSG00000132155	v-raf-1 murine leukemia viral oncogene homolog 1 [Source:HGNC Symbol;Acc:9829]		ENSXETG00000020163						estExt_Genewise1.C_170015				FBgn0003079	ENSMUSG00000000441				DDB_G0280131	ENSPTRG00000014635	PF13_0258			PVX_083360				ENSPPYG00000013388	Y73B6A.5			POPUTRICG116681	ENSCSAVG00000000836		ENSDARG00000009875	ENSACAG00000013194	ENSMMUG00000007450			ENSGALG00000004998	ENSMODG00000006307	ENSOANG00000020264		AGAP004699
ENSG00000163539	cytoplasmic linker associated protein 2 [Source:HGNC Symbol;Acc:17078]	LOC_Os02g57120			CHLREDRAFT_206206	AT2G20190-TAIR-G		THAPSDRAFT_8035					FBgn0021760	ENSMUSG00000033392				DDB_G0271286	ENSPTRG00000014734							TTHERM_00571910	ENSPPYG00000014029	ZC84.3				ENSCSAVG00000008380	GL50803_6735	ENSDARG00000020345	ENSACAG00000013563	ENSMMUG00000001975	GSVIVG00028493001		ENSGALG00000011995	ENSMODG00000002548	ENSOANG00000008308		AGAP007623		TVAG_192360
ENSG00000181555	SET domain containing 2 [Source:HGNC Symbol;Acc:18420]	LOC_Os01g11952	ENSXETG00000023876			AT1G76710-TAIR-G				MONBRDRAFT_26994		CNG03810	FBgn0030486	ENSMUSG00000044791	Phatr6093		EFNCRG00000000016		ENSPTRG00000014866	MAL13P1.122		YJL168C	PVX_116765	SPAC29B12.02c	DEHA0F10263g		ENSPPYG00000013922		CADANIAG00005662			ENSCSAVG00000003566		ENSDARG00000075361		ENSMMUG00000021117	GSVIVG00027118001	UM02500.1	ENSGALG00000005508	ENSMODG00000014043			AGAP011688
ENSG00000178035	IMP (inosine 5'-monophosphate) dehydrogenase 2 [Source:HGNC Symbol;Acc:6053]	LOC_Os03g56800	ENSXETG00000009343		CHLREDRAFT_193467	AT1G16350-TAIR-G						CNA04240	FBgn0003204	ENSMUSG00000062867	Phatr31718	TA03405	EFNCRG00000003003	DDB_G0283701	ENSPTRG00000014908	PFI1020c		YLR432W	PVX_099455	SPBC2F12.14c		TTHERM_00486810	ENSPPYG00000013884	T22D1.3	CADANIAG00004888			ENSCSAVG00000002193		ENSDARG00000006900	ENSACAG00000012452	ENSMMUG00000005656	GSVIVG00036725001	UM02566.1	ENSGALG00000006910	ENSMODG00000013354	ENSOANG00000010907		AGAP011133
[truncated: 299 more rows]
