# Supplementary material for: Comparative genomics of eukaryotic small nucleolar RNAs reveals deep evolutionary ancestry amidst ongoing intragenomic mobility
Source: BMC Evol Biol. 2012 Sep 15;12:183. doi: 10.1186/1471-2148-12-183 (PMC3511168; doi:10.1186/1471-2148-12-183)
Supplement: Additional file 4 — Table of RNA-seq expression data for MRPL3, NDC1 and UBA2PL across Amniotes. [file 1471-2148-12-183-S4.xls]

## Sheet: Sheet5
Additional data file 3: RNA-seq expression data for MRPL3, NDC1 and UBA2PL across Amniotes*
*Data sourced from Brawand et al. 2011 Nature 478:343-8; Tissues: br: brain; cb: cerebellum; ht: heart; kd: kidney; lv: liver; ts: testis; F/M: Female/Male
Homo sapiens	Gene ID	br_F	br_M	cb_F	cb_M	ht_F	ht_M	kd_F	kd_M	lv_F	lv_M	ts_M
MRPL3	ENSG00000114686	36.1038	30.6927	19.9617	27.3764	19.9484	41.6789	65.2287	36.1388	N/A	34.3711	70.5016
NDC1	ENSG00000058804	3.32319	3.64801	2.95574	2.87636	1.21335	2.30724	3.00879	2.28684	N/A	2.79941	7.98812
UBAP2L	ENSG00000143569	79.0303	79.7577	70.422	90.1189	53.8612	68.2911	75.6411	49.0812	N/A	24.2133	167.176
Pan troglodytes	Gene ID	br_F	br_M	cb_F	cb_M	ht_F	ht_M	kd_F	kd_M	lv_F	lv_M	ts_M
MRPL3	ENSPTRG00000015396	11.2587	0	14.3015	15.5674	11.2513	N/A	28.5684	33.387	20.8107	16.2295	27.8708
NDC1	ENSPTRG00000000757	4.86326	0	5.49257	5.19002	3.79793	N/A	6.13802	4.04921	4.71026	3.22395	5.6092
UBAP2L	ENSPTRG00000001379	48.3146	0	63.5592	49.1459	30.4831	N/A	39.9983	36.1588	23.0781	19.4225	77.8292
Gorilla gorilla	Gene ID	br_F	br_M	cb_F	cb_M	ht_F	ht_M	kd_F	kd_M	lv_F	lv_M	ts_M
MRPL3	ENSGGOG00000011128	21.7852	N/A	21.0762	12.3194	6.35924	5.25841	24.7723	18.5981	14.4546	10.3066	29.5776
NDC1	ENSGGOG00000014677	5.04098	N/A	4.49052	3.18989	0.56007	0.931577	4.21012	2.77871	2.18211	2.41444	10.0289
UBAP2L	ENSGGOG00000016753	36.5623	N/A	36.5069	22.0347	16.6734	12.4827	25.108	22.2131	10.8022	11.0748	58.5042
Pongo abelii	Gene ID	br_F	br_M	cb_F	cb_M	ht_F	ht_M	kd_F	kd_M	lv_F	lv_M	ts_M
MRPL3	ENSPPYG00000014102	35.5621	N/A	20.6343	N/A	22.4377	12.4511	30.5272	50.5275	30.1703	17.625	N/A
NDC1	ENSPPYG00000001331	4.29701	N/A	4.61378	N/A	3.26022	1.77971	3.69412	4.36595	3.4712	2.87196	N/A
UBAP2L	ENSPPYG00000000784	35.7533	N/A	28.2938	N/A	14.6692	13.759	20.7661	24.6704	6.57924	9.69241	N/A
Macaca mulatta	Gene ID	br_F	br_M	cb_F	cb_M	ht_F	ht_M	kd_F	kd_M	lv_F	lv_M	ts_M
MRPL3	ENSMMUG00000000220	20.2689	18.5535	18.1907	14.2746	16.9736	19.4903	34.2551	27.5835	14.4977	9.24986	N/A
NDC1 (5' fragment)	ENSMMUG00000030593	4.41916	3.90473	4.15816	4.98159	0.881492	1.70053	6.92844	6.14751	3.969	2.91802	N/A
NDC1 (3' fragment)	ENSMMUG00000003546	3.48356	3.39794	4.6271	4.33024	1.75574	1.76572	3.63461	3.57805	2.68558	1.06897	N/A
UBAP2L	ENSMMUG00000010810	62.0364	58.2882	48.6705	53.224	45.878	48.1821	50.6669	59.0791	21.3324	23.7073	N/A
Mus musculus	Gene ID	br_F	br_M	cb_F	cb_M	ht_F	ht_M	kd_F	kd_M	lv_F	lv_M	ts_M
MRPL3	ENSMUSG00000032563	28.2953	27.1802	25.0343	20.1959	39.143	39.2117	22.6079	20.023	N/A	11.1287	14.4091
NDC1	ENSMUSG00000028614	5.41944	5.66252	11.4006	5.88039	9.99436	7.26575	8.72245	5.08391	N/A	4.93634	11.4456
UBAP2L	ENSMUSG00000042520	25.2443	24.4587	31.2681	27.2242	31.6939	26.2594	35.2162	30.031	N/A	15.8802	52.9849
Monodelphis domestica	Gene ID	br_F	br_M	cb_F	cb_M	ht_F	ht_M	kd_F	kd_M	lv_F	lv_M	ts_M
MRPL3	ENSMODG00000011873	46.3318	49.3719	33.5017	38.0115	64.213	101.503	33.6542	52.8016	20.1946	29.0077	13.0104
NDC1	ENSMODG00000021356	21.5482	24.8223	25.1346	28.03	11.1607	7.72065	41.092	18.0082	14.4664	11.879	42.4322
UBAP2L	ENSMODG00000017227	122.394	117.629	166.432	167.288	138.488	113.833	155.173	138.568	65.4703	51.1201	607.201
Gallus gallus	Gene ID	br_F	br_M	cb_F	cb_M	ht_F	ht_M	kd_F	kd_M	lv_F	lv_M	ts_M
MRPL3	ENSGALG00000011603	N/A	33.888	29.4667	30.3631	27.869	27.7221	44.3607	25.9087	28.3017	14.558	47.5812
NDC1	ENSGALG00000010735	N/A	5.74021	7.83515	9.32481	3.75922	2.55247	8.53868	8.18262	6.74437	5.07965	147.43
UBAP2L	ENSGALG00000024094	N/A	32.2778	26.9102	29.9357	14.1875	17.2717	25.9383	26.3166	14.5024	14.26	36.7409
